# Supplementary material for: Determinants of de novo mutations in extended pedigrees of 43 dog breeds
Source: Genome Biol. 2025 Sep 25;26:305. doi: 10.1186/s13059-025-03804-2 (PMC12465969; doi:10.1186/s13059-025-03804-2)
Supplement: Supplementary file 2 — Additional file 2: Data S1-S9. [file 13059_2025_3804_MOESM2_ESM.xlsx]

## Sheet: Data S1
Data S1. The sample information of 404 trios includes family information, birthday, breed phenotype and DNMs result.
Pedigree	Proband	Breed	Depth	Sex	DAM	Depth	SIRE	Depth	The number of DNMs in autosomal chromosome	site	rate	Height_male	Height_female	Weight_male	Weight_female	Size	Lifespan	Litter_size	AFFECTIONATE_WITH_FAMILY	GOOD_WITH_YOUNG_CHILDREN	GOOD_WITH_OTHER_DOGS	SHEDDING_LEVEL	COAT_GROOMING_FREQUENCY	DROOLING_LEVEL	OPENNESS_TO_STRANGERS	PLAYFULNESS_LEVEL	WATCHDOG	ADAPTABILITY_LEVEL	TRAINABILITY_LEVEL	ENERGY_LEVEL	BARKING_LEVEL	MENTAL_STIMULATION_NEEDS
p363	FAM004501	PolishGreyhound	50	male	FAM007558	44	FAM006764	16	687	2106927958	1.6422e-07	75	71.5	-	-	large	11.5	8.9	4	3	4	2	1	1	3	3	3	4	3	4	3	3
p360	FAM007998	PolishGreyhound	45	female	FAM007558	44	FAM006764	16	663	2107241427	1.57789e-07	75	71.5	-	-	large	11.5	8.9	4	3	4	2	1	1	3	3	3	4	3	4	3	3
p096	FAM007560	PolishGreyhound	43	female	FAM007558	44	FAM006764	16	660	2109500635	1.57146e-07	75	71.5	-	-	large	11.5	8.9	4	3	4	2	1	1	3	3	3	4	3	4	3	3
p358	FAM007996	PolishGreyhound	47	male	FAM007558	44	FAM006764	16	645	2108644011	1.54839e-07	75	71.5	-	-	large	11.5	8.9	4	3	4	2	1	1	3	3	3	4	3	4	3	3
p361	FAM007999	PolishGreyhound	45	female	FAM007558	44	FAM006764	16	599	2106543171	1.42413e-07	75	71.5	-	-	large	11.5	8.9	4	3	4	2	1	1	3	3	3	4	3	4	3	3
p359	FAM007997	PolishGreyhound	67	female	FAM007558	44	FAM006764	16	578	2105530763	1.37495e-07	75	71.5	-	-	large	11.5	8.9	4	3	4	2	1	1	3	3	3	4	3	4	3	3
p085	FAM007538	NorwichTerrier	45	female	FAM007535	43	FAM005721	18	96	2120851271	2.28682e-08	25	25	-	-	small	13.5	2.6	5	5	3	3	2	1	5	4	4	4	3	4	4	4
p285	FAM007921	DandieDinmontTerrier	36	female	FAM006933	47	FAM005315	19	171	2102839138	4.11349e-08	49	44	-	-	small	13.5	5	4	3	3	2	3	1	4	3	4	3	4	3	3	3
p041	FAM006934	DandieDinmontTerrier	47	male	FAM006933	47	FAM005315	19	158	2119791027	3.75037e-08	49	44	-	-	small	13.5	5	4	3	3	2	3	1	4	3	4	3	4	3	3	3
p348	FAM007985	NorwichTerrier	51	female	FAM007539	44	NWT027A2	20	69	2119239560	1.62794e-08	25	25	-	-	small	13.5	2.6	5	5	3	3	2	1	5	4	4	4	3	4	4	4
p445	FAM007988	NorwichTerrier	50	female	FAM005722	17	NWT027A2	21	217	2104748800	5.29754e-08	25	25	-	-	small	13.5	2.6	5	5	3	3	2	1	5	4	4	4	3	4	4	4
p091	FAM007547	NorwichTerrier	45	female	FAM005722	17	NWT027A2	21	213	2106811346	5.12623e-08	25	25	-	-	small	13.5	2.6	5	5	3	3	2	1	5	4	4	4	3	4	4	4
p351	FAM007989	NorwichTerrier	51	male	FAM007539	44	NWT027A2	21	73	2112213835	2.03578e-08	25	25	-	-	small	13.5	2.6	5	5	3	3	2	1	5	4	4	4	3	4	4	4
p090	FAM007546	NorwichTerrier	41	male	FAM007539	44	NWT027A2	21	49	2122852749	1.15411e-08	25	25	-	-	small	13.5	2.6	5	5	3	3	2	1	5	4	4	4	3	4	4	4
p040	FAM006933	DandieDinmontTerrier	47	female	FAM006927	42	FAM006928	36	32	2130072139	7.98095e-09	49	44	-	-	small	13.5	5	4	3	3	2	3	1	4	3	4	3	4	3	3	3
p282	FAM007918	DandieDinmontTerrier	48	male	FAM006927	42	FAM006928	36	30	2129357189	7.04438e-09	49	44	-	-	small	13.5	5	4	3	3	2	3	1	4	3	4	3	4	3	3	3
p283	FAM007919	DandieDinmontTerrier	47	male	FAM006927	42	FAM006928	36	25	2128278662	6.57809e-09	49	44	-	-	small	13.5	5	4	3	3	2	3	1	4	3	4	3	4	3	3	3
p280	FAM007916	DandieDinmontTerrier	50	male	FAM006927	42	FAM006928	36	27	2130651127	6.33609e-09	49	44	-	-	small	13.5	5	4	3	3	2	3	1	4	3	4	3	4	3	3	3
p281	FAM007917	DandieDinmontTerrier	54	male	FAM006927	42	FAM006928	36	25	2128630893	5.87232e-09	49	44	-	-	small	13.5	5	4	3	3	2	3	1	4	3	4	3	4	3	3	3
p200	FAM007822	GreatDane	42	male	FAM007728	50	FAM007593	37	33	2127572299	7.75532e-09	80	72	-	-	large	8.5	7.1	5	3	3	3	1	4	3	4	5	4	3	4	3	4
p122	FAM007620	Whippet	47	male	FAM007624	45	FAM007623	37	31	2131283881	7.50721e-09	49	45.5	-	-	medium	13.5	6.1	5	5	5	2	1	1	3	4	3	3	3	4	1	4
p199	FAM007727	GreatDane	50	female	FAM007821	45	FAM007593	37	28	2126761684	6.58278e-09	80	72	-	-	large	8.5	7.1	5	3	3	3	1	4	3	4	5	4	3	4	3	4
p318	FAM007954	MiniatureSchnauzer	51	male	FAM006997	39	FAM006994	37	25	2125193611	5.88182e-09	32.5	32.5	6	6	small	13.5	4.7	5	5	3	3	4	2	3	4	4	5	5	3	5	4
p317	FAM007953	MiniatureSchnauzer	56	female	FAM006997	39	FAM006994	37	23	2125314037	5.64622e-09	32.5	32.5	6	6	small	13.5	4.7	5	5	3	3	4	2	3	4	4	5	5	3	5	4
p319	FAM007955	MiniatureSchnauzer	54	female	FAM006997	39	FAM006994	37	23	2125727191	5.64513e-09	32.5	32.5	6	6	small	13.5	4.7	5	5	3	3	4	2	3	4	4	5	5	3	5	4
p113	FAM007602	GreatDane	46	female	FAM007600	50	FAM007593	37	20	2127602870	4.93513e-09	80	72	-	-	large	8.5	7.1	5	3	3	3	1	4	3	4	5	4	3	4	3	4
p294	FAM007930	CurlyCoatedRetriever	50	male	FAM006967	43	FAM007684	37	21	2128764820	4.93244e-09	69	64	-	-	large	11	7.5	5	5	3	2	1	1	3	4	4	4	4	4	3	3
p048	FAM006948	ItalianGreyhound	43	female	FAM006944	48	FAM006950	37	19	2128115197	4.46404e-09	73.5	69.5	-	-	small	14.5	3.3	5	3	5	3	1	1	5	4	3	4	4	3	3	3
p067	FAM006998	MiniatureSchnauzer	41	female	FAM006997	39	FAM006994	37	17	2126155587	4.23299e-09	32.5	32.5	6	6	small	13.5	4.7	5	5	3	3	4	2	3	4	4	5	5	3	5	4
p393	FAM004532	GreatDane	47	male	FAM007600	50	FAM007593	37	18	2128221028	4.22888e-09	80	72	-	-	large	8.5	7.1	5	3	3	3	1	4	3	4	5	4	3	4	3	4
p395	FAM004534	GreatDane	48	male	FAM007596	45	FAM007595	37	18	2125579924	4.23414e-09	80	72	-	-	large	8.5	7.1	5	3	3	3	1	4	3	4	5	4	3	4	3	4
p444	FAM007823	GreatDane	45	male	FAM007729	38	FAM007593	37	16	2126235180	4.23283e-09	80	72	-	-	large	8.5	7.1	5	3	3	3	1	4	3	4	5	4	3	4	3	4
p112	FAM007600	GreatDane	50	female	FAM007596	45	FAM007595	37	15	2128587809	3.52346e-09	80	72	-	-	large	8.5	7.1	5	3	3	3	1	4	3	4	5	4	3	4	3	4
p392	FAM004531	GreatDane	48	female	FAM007600	50	FAM007593	37	11	2127520814	2.82018e-09	80	72	-	-	large	8.5	7.1	5	3	3	3	1	4	3	4	5	4	3	4	3	4
p437	FAM006966	CurlyCoatedRetriever	41	male	FAM006967	43	FAM007684	37	12	2128738136	2.81857e-09	69	64	-	-	large	11	7.5	5	5	3	2	1	1	3	4	4	4	4	4	3	3
p356	FAM007994	PolishGreyhound	46	male	FAM007555	40	FAM007557	38	32	2125587467	7.52733e-09	75	71.5	-	-	large	11.5	8.9	4	3	4	2	1	1	3	3	3	4	3	4	3	3
p095	FAM007558	PolishGreyhound	44	female	FAM007555	40	FAM007557	38	29	2128545886	7.28197e-09	75	71.5	-	-	large	11.5	8.9	4	3	4	2	1	1	3	3	3	4	3	4	3	3
p355	FAM007993	PolishGreyhound	54	male	FAM007555	40	FAM007557	38	31	2125558564	7.2922e-09	75	71.5	-	-	large	11.5	8.9	4	3	4	2	1	1	3	3	3	4	3	4	3	3
p275	FAM007911	CotonDeTulear	48	female	FAM006921	43	FAM006922	38	28	2126479486	6.81878e-09	27	24	5	4.25	small	17	3.8	5	5	5	2	4	1	5	4	3	4	4	3	1	3
p080	FAM007526	Mudi	41	female	FAM007516	38	FAM007525	38	26	2121796778	6.59818e-09	44	41	12	9.5	medium	13.5	5	5	3	3	2	1	2	3	5	4	4	5	5	4	4
p354	FAM007992	PolishGreyhound	49	male	FAM007555	40	FAM007557	38	27	2127608636	6.34515e-09	75	71.5	-	-	large	11.5	8.9	4	3	4	2	1	1	3	3	3	4	3	4	3	3
p357	FAM007995	PolishGreyhound	46	female	FAM007555	40	FAM007557	38	25	2125993476	6.11479e-09	75	71.5	-	-	large	11.5	8.9	4	3	4	2	1	1	3	3	3	4	3	4	3	3
p058	FAM006976	Poodlemedium	42	female	FAM006975	38	FAM006973	38	25	2127072670	5.87662e-09	40	40	-	-	medium	14	7	5	5	3	1	4	1	5	5	5	4	5	4	4	5
p346	FAM007983	Mudi	51	male	FAM007516	38	FAM007525	38	24	2120214109	5.65981e-09	44	41	12	9.5	medium	13.5	5	5	3	3	2	1	2	3	5	4	4	5	5	4	4
p344	FAM007981	Mudi	49	female	FAM007516	38	FAM007525	38	22	2123544694	5.41547e-09	44	41	12	9.5	medium	13.5	5	5	3	3	2	1	2	3	5	4	4	5	5	4	4
p083	FAM007533	NovaScotiaDuckTollingRetriever	47	female	FAM007529	48	FAM007528	38	19	2123590867	5.17991e-09	49.5	46.5	48	40	large	13	6.6	5	5	4	3	2	2	3	5	3	4	5	5	2	4
p003	FAM006845	AustralianShepherd	37	female	FAM006844	45	FAM006843	38	20	2127019661	4.70141e-09	54.5	49.5	-	-	medium	13.5	8	3	5	3	3	2	1	3	4	3	3	5	5	3	5
p061	FAM006980	MiniaturePinscher	42	male	FAM006979	39	FAM006982	38	20	2127240105	4.70093e-09	45	45	17	17	small	14	4.3	5	3	4	3	1	1	3	4	5	4	3	5	5	5
p082	FAM007532	NovaScotiaDuckTollingRetriever	56	male	FAM007531	38	FAM007530	38	19	2126126634	4.46822e-09	49.5	46.5	48	40	large	13	6.6	5	5	4	3	2	2	3	5	3	4	5	5	2	4
p345	FAM007982	Mudi	45	male	FAM007516	38	FAM007525	38	19	2123008068	4.47478e-09	44	41	12	9.5	medium	13.5	5	5	3	3	2	1	2	3	5	4	4	5	5	4	4
p053	FAM006962	ChineseCrestedDoghairless	48	female	FAM006963	46	FAM006959	38	18	2128839734	4.22766e-09	30.5	26.5	-	-	small	15.5	4.3	4	3	3	1	2	1	4	3	3	4	4	3	3	3
p032	FAM006913	CotonDeTulear	39	male	FAM006914	44	FAM006925	38	17	2128218752	3.99395e-09	27	24	5	4.25	small	17	3.8	5	5	5	2	4	1	5	4	3	4	4	3	1	3
p035	FAM006923	CotonDeTulear	40	male	FAM006921	43	FAM006922	38	17	2126256822	3.99764e-09	27	24	5	4.25	small	17	3.8	5	5	5	2	4	1	5	4	3	4	4	3	1	3
p288	FAM007924	SpanishWaterdog	52	male	FAM006940	47	FAM006936	38	17	2127573050	3.99516e-09	47	43	20	16	medium	13	6.3	5	4	3	1	4	2	3	4	3	3	4	4	3	5
p304	FAM007940	Poodlemedium	53	female	FAM006975	38	FAM006973	38	16	2125033307	3.76465e-09	40	40	-	-	medium	14	7	5	5	3	1	4	1	5	5	5	4	5	4	4	5
p302	FAM007938	Poodlemedium	44	female	FAM006975	38	FAM006973	38	13	2127983619	3.2895e-09	40	40	-	-	medium	14	7	5	5	3	1	4	1	5	5	5	4	5	4	4	5
p044	FAM006941	SpanishWaterdog	49	female	FAM006940	47	FAM006936	38	13	2129611420	3.0522e-09	47	43	20	16	medium	13	6.3	5	4	3	1	4	2	3	4	3	3	4	4	3	5
p311	FAM007947	Poodlemedium	43	male	FAM006975	38	FAM006973	38	11	2126000787	2.58702e-09	40	40	-	-	medium	14	7	5	5	3	1	4	1	5	5	5	4	5	4	4	5
p310	FAM007946	Poodlemedium	43	female	FAM006975	38	FAM006973	38	7	2122432826	1.88463e-09	40	40	-	-	medium	14	7	5	5	3	1	4	1	5	5	5	4	5	4	4	5
p303	FAM007939	Poodlemedium	46	male	FAM006975	38	FAM006973	38	7	2124234228	1.64765e-09	40	40	-	-	medium	14	7	5	5	3	1	4	1	5	5	5	4	5	4	4	5
p269	FAM007905	BedlingtonTerrier	50	female	FAM006910	45	FAM006907	39	37	2132518201	9.14412e-09	41	41	9	9	small	13.5	3.6	3	3	3	1	3	1	3	3	4	3	3	4	3	3
p154	FAM007669	Havanese	40	female	FAM007666	41	FAM007662	39	39	2129221758	9.15828e-09	25	25	-	-	small	15	4	5	5	5	2	3	1	5	5	3	5	4	3	4	3
p389	FAM004527	FinnishLapphund	53	male	FAM007588	51	FAM007587	39	37	2124100852	8.94496e-09	49.53	49.53	19.5	19.5	medium	13.5	5.2	5	4	3	4	2	2	4	3	3	4	4	3	5	3
p153	FAM007668	Havanese	41	female	FAM007674	40	FAM007662	39	31	2129357611	8.45325e-09	25	25	-	-	small	15	4	5	5	5	2	3	1	5	5	3	5	4	3	4	3
p159	FAM007676	Havanese	41	male	FAM007670	40	FAM007662	39	33	2127232343	7.75656e-09	25	25	-	-	small	15	4	5	5	5	2	3	1	5	5	3	5	4	3	4	3
p001	FAM006840	AustralianShepherd	40	male	FAM006839	46	FAM006841	39	32	2129768246	1.07993e-08	54.5	49.5	-	-	medium	13.5	8	3	5	3	3	2	1	3	4	3	3	5	5	3	5
p209	FAM007845	AustralianShepherd	48	male	FAM006839	46	FAM006841	39	32	2122406965	7.53861e-09	54.5	49.5	-	-	medium	13.5	8	3	5	3	3	2	1	3	4	3	3	5	5	3	5
p207	FAM007843	AustralianShepherd	42	female	FAM006839	46	FAM006841	39	30	2124291813	7.06118e-09	54.5	49.5	-	-	medium	13.5	8	3	5	3	3	2	1	3	4	3	3	5	5	3	5
p270	FAM007906	BedlingtonTerrier	43	male	FAM006910	45	FAM006907	39	30	2131460796	7.03743e-09	41	41	9	9	small	13.5	3.6	3	3	3	1	3	1	3	3	4	3	3	4	3	3
p268	FAM007904	BedlingtonTerrier	53	male	FAM006910	45	FAM006907	39	29	2131090500	6.80403e-09	41	41	9	9	small	13.5	3.6	3	3	3	1	3	1	3	3	4	3	3	4	3	3
p108	FAM007586	FinnishLapphund	46	female	FAM007588	51	FAM007587	39	26	2125305490	6.35203e-09	49.53	49.53	19.5	19.5	medium	13.5	5.2	5	4	3	4	2	2	4	3	3	4	4	3	5	3
p267	FAM007903	BedlingtonTerrier	57	male	FAM006910	45	FAM006907	39	26	2131681320	6.33303e-09	41	41	9	9	small	13.5	3.6	3	3	3	1	3	1	3	3	4	3	3	4	3	3
p273	FAM007909	CotonDeTulear	49	male	FAM006917	37	FAM006913	39	27	2126991039	6.34699e-09	27	24	5	4.25	small	17	3.8	5	5	5	2	4	1	5	4	3	4	4	3	1	3
p276	FAM007912	CotonDeTulear	49	male	FAM006917	37	FAM006913	39	26	2118549608	6.13627e-09	27	24	5	4.25	small	17	3.8	5	5	5	2	4	1	5	4	3	4	4	3	1	3
p069	FAM007501	MiniatureSchnauzer	38	female	FAM007500	45	FAM006999	39	25	2127836978	5.87451e-09	32.5	32.5	6	6	small	13.5	4.7	5	5	3	3	4	2	3	4	4	5	5	3	5	4
p151	FAM007663	Havanese	40	female	FAM007664	39	FAM007662	39	24	2128775812	5.87192e-09	25	25	-	-	small	15	4	5	5	5	2	3	1	5	5	3	5	4	3	4	3
p029	FAM006909	BedlingtonTerrier	44	female	FAM006910	45	FAM006907	39	24	2133178054	5.62541e-09	41	41	9	9	small	13.5	3.6	3	3	3	1	3	1	3	3	4	3	3	4	3	3
p271	FAM007907	BedlingtonTerrier	52	male	FAM006910	45	FAM006907	39	24	2130769852	5.63177e-09	41	41	9	9	small	13.5	3.6	3	3	3	1	3	1	3	3	4	3	3	4	3	3
p384	FAM004522	FinnishLapphund	42	male	FAM007588	51	FAM007587	39	24	2124221791	5.64913e-09	49.53	49.53	19.5	19.5	medium	13.5	5.2	5	4	3	4	2	2	4	3	3	4	4	3	5	3
p116	FAM007606	TibetanSpaniel	40	male	FAM007608	48	FAM007607	39	22	2125748085	5.40986e-09	24.5	24.5	5.45	5.45	small	13.5	3.8	5	5	3	3	2	2	4	4	4	4	3	3	3	3
p033	FAM006919	CotonDeTulear	44	male	FAM006917	37	FAM006913	39	22	2127934953	5.16933e-09	27	24	5	4.25	small	17	3.8	5	5	5	2	4	1	5	4	3	4	4	3	1	3
p057	FAM006973	Poodlemedium	38	male	FAM006974	37	FAM006972	39	22	2125044333	5.17636e-09	40	40	-	-	medium	14	7	5	5	3	1	4	1	5	5	5	4	5	4	4	5
p028	FAM006905	BrazilianTerrier	39	male	FAM006901	40	FAM006902	39	20	2129420567	4.93092e-09	37.5	35.5	10	10	small	13	5.5	-	-	-	-	-	-	-	-	-	-	-	-	-	-
p265	FAM007901	BrazilianTerrier	49	male	FAM006901	40	FAM006902	39	21	2128679019	4.93264e-09	37.5	35.5	10	10	small	13	5.5	-	-	-	-	-	-	-	-	-	-	-	-	-	-
p272	FAM007908	CotonDeTulear	46	female	FAM006917	37	FAM006913	39	21	2126479568	4.93774e-09	27	24	5	4.25	small	17	3.8	5	5	5	2	4	1	5	4	3	4	4	3	1	3
p156	FAM007672	Havanese	40	female	FAM007673	41	FAM007662	39	21	2128990500	4.93191e-09	25	25	-	-	small	15	4	5	5	5	2	3	1	5	5	3	5	4	3	4	3
p210	FAM007846	AustralianShepherd	41	female	FAM006839	46	FAM006841	39	18	2123437620	4.23841e-09	54.5	49.5	-	-	medium	13.5	8	3	5	3	3	2	1	3	4	3	3	5	5	3	5
p274	FAM007910	CotonDeTulear	40	female	FAM006917	37	FAM006913	39	16	2119355202	4.01065e-09	27	24	5	4.25	small	17	3.8	5	5	5	2	4	1	5	4	3	4	4	3	1	3
p300	FAM007936	Poodlemedium	55	male	FAM006974	37	FAM006972	39	17	2125572619	3.99892e-09	40	40	-	-	medium	14	7	5	5	3	1	4	1	5	5	5	4	5	4	4	5
p299	FAM007935	Poodlemedium	51	male	FAM006974	37	FAM006972	39	14	2123306441	3.29675e-09	40	40	-	-	medium	14	7	5	5	3	1	4	1	5	5	5	4	5	4	4	5
p301	FAM007937	Poodlemedium	45	female	FAM006974	37	FAM006972	39	11	2127904500	2.81968e-09	40	40	-	-	medium	14	7	5	5	3	1	4	1	5	5	5	4	5	4	4	5
p141	FAM007653	BichonFrise	46	female	FAM007654	45	FAM006876	40	37	2129490722	8.92232e-09	27	27	5	5	small	14.5	4.6	5	5	5	1	5	1	5	4	2	4	4	4	3	3
p145	FAM007786	BichonFrise	39	female	FAM006879	38	FAM006876	40	34	2128652852	7.98627e-09	27	27	5	5	small	14.5	4.6	5	5	5	1	5	1	5	4	2	4	4	4	3	3
p143	FAM007784	BichonFrise	38	female	FAM006875	40	FAM006876	40	32	2127364629	7.52104e-09	27	27	5	5	small	14.5	4.6	5	5	5	1	5	1	5	4	2	4	4	4	3	3
p206	FAM007842	AustralianShepherd	54	male	FAM006842	39	FAM006840	40	31	2124794464	7.29482e-09	54.5	49.5	-	-	medium	13.5	8	3	5	3	3	2	1	3	4	3	3	5	5	3	5
p211	FAM007847	AustralianShepherd	42	male	FAM006842	39	FAM006840	40	30	2122505009	7.30269e-09	54.5	49.5	-	-	medium	13.5	8	3	5	3	3	2	1	3	4	3	3	5	5	3	5
p014	FAM006871	BassetGriffonVendeengrand	40	female	FAM006873	45	FAM006869	40	28	2128285103	7.04793e-09	42	41	-	-	medium	14	9.5	5	3	4	3	2	2	5	4	3	4	3	5	4	4
p181	FAM007805	BeardedCollie	42	female	FAM007704	44	FAM007549	40	29	2130417110	7.04087e-09	54.5	52	-	-	medium	13.5	5.2	5	3	3	3	3	1	4	5	3	5	5	5	4	5
p016	FAM006878	BichonFrise	45	female	FAM006879	38	FAM006876	40	27	2128395054	6.81265e-09	27	27	5	5	small	14.5	4.6	5	5	5	1	5	1	5	4	2	4	4	4	3	3
p110	FAM007597	GreatDane	40	female	FAM007598	38	FAM007599	40	25	2125541669	6.82179e-09	80	72	-	-	large	8.5	7.1	5	3	3	3	1	4	3	4	5	4	3	4	3	4
p208	FAM007844	AustralianShepherd	48	male	FAM006842	39	FAM006840	40	29	2126094044	6.82002e-09	54.5	49.5	-	-	medium	13.5	8	3	5	3	3	2	1	3	4	3	3	5	5	3	5
p149	FAM007787	BichonFrise	46	male	FAM007652	41	FAM006876	40	29	2129029249	6.81062e-09	27	27	5	5	small	14.5	4.6	5	5	5	1	5	1	5	4	2	4	4	4	3	3
p002	FAM006843	AustralianShepherd	38	male	FAM006842	39	FAM006840	40	28	2128545462	6.57726e-09	54.5	49.5	-	-	medium	13.5	8	3	5	3	3	2	1	3	4	3	3	5	5	3	5
p204	FAM007840	AustralianShepherd	48	male	FAM006842	39	FAM006840	40	28	2124415354	6.59005e-09	54.5	49.5	-	-	medium	13.5	8	3	5	3	3	2	1	3	4	3	3	5	5	3	5
p394	FAM004533	GreatDane	48	female	FAM007598	38	FAM007599	40	28	2125770847	6.58585e-09	80	72	-	-	large	8.5	7.1	5	3	3	3	1	4	3	4	5	4	3	4	3	4
p396	FAM004535	GreatDane	46	female	FAM007598	38	FAM007599	40	27	2124183972	6.59077e-09	80	72	-	-	large	8.5	7.1	5	3	3	3	1	4	3	4	5	4	3	4	3	4
p144	FAM007785	BichonFrise	42	male	FAM007656	44	FAM006876	40	28	2130081393	6.57252e-09	27	27	5	5	small	14.5	4.6	5	5	5	1	5	1	5	4	2	4	4	4	3	3
p146	FAM007658	BichonFrise	38	female	FAM007655	46	FAM006876	40	23	2129108323	6.10584e-09	27	27	5	5	small	14.5	4.6	5	5	5	1	5	1	5	4	2	4	4	4	3	3
p150	FAM007788	BichonFrise	50	male	FAM007789	46	FAM006876	40	26	2130168851	6.1028e-09	27	27	5	5	small	14.5	4.6	5	5	5	1	5	1	5	4	2	4	4	4	3	3
p180	FAM007804	BeardedCollie	40	male	FAM007548	40	FAM007549	40	26	2128687750	6.10705e-09	54.5	52	-	-	medium	13.5	5.2	5	3	3	3	3	1	4	5	3	5	5	5	4	5
p039	FAM006932	DandieDinmontTerrier	50	female	FAM006929	40	FAM006931	40	25	2129029736	5.87122e-09	49	44	-	-	small	13.5	5	4	3	3	2	3	1	4	3	4	3	4	3	3	3
p117	FAM007611	TibetanSpaniel	49	male	FAM007609	44	FAM007606	40	25	2124473803	5.88381e-09	24.5	24.5	5.45	5.45	small	13.5	3.8	5	5	3	3	2	2	4	4	4	4	3	3	3	3
p309	FAM007945	Poodlemedium	47	male	FAM006976	42	FAM006978	40	25	2125944914	5.87974e-09	40	40	-	-	medium	14	7	5	5	3	1	4	1	5	5	5	4	5	4	4	5
p242	FAM007878	BassetGriffonVendeengrand	40	male	FAM006873	45	FAM006869	40	24	2126673999	5.64261e-09	42	41	-	-	medium	14	9.5	5	3	4	3	2	2	5	4	3	4	3	5	4	4
p205	FAM007841	AustralianShepherd	54	male	FAM006842	39	FAM006840	40	23	2111583321	5.44615e-09	54.5	49.5	-	-	medium	13.5	8	3	5	3	3	2	1	3	4	3	3	5	5	3	5
p168	FAM007686	CurlyCoatedRetriever	40	male	FAM007685	39	FAM007684	40	23	2129560145	5.40018e-09	69	64	-	-	large	11	7.5	5	5	3	2	1	1	3	4	4	4	4	4	3	3
p398	FAM004538	TibetanSpaniel	49	female	FAM007609	44	FAM007606	40	21	2124746897	5.17709e-09	24.5	24.5	5.45	5.45	small	13.5	3.8	5	5	3	3	2	2	4	4	4	4	3	3	3	3
p148	FAM007661	BichonFrise	40	male	FAM007657	38	FAM006876	40	22	2129758947	5.1649e-09	27	27	5	5	small	14.5	4.6	5	5	5	1	5	1	5	4	2	4	4	4	3	3
p169	FAM007687	CurlyCoatedRetriever	40	male	FAM007683	41	FAM007684	40	22	2131697489	5.16021e-09	69	64	-	-	large	11	7.5	5	5	3	2	1	1	3	4	4	4	4	4	3	3
p037	FAM006926	CotonDeTulear	44	male	FAM006918	41	FAM006923	40	21	2127179599	4.93611e-09	27	24	5	4.25	small	17	3.8	5	5	5	2	4	1	5	4	3	4	4	3	1	3
p119	FAM007613	WhiteSwissShepherdDog	44	female	FAM007614	46	FAM007616	40	21	2129431086	4.93089e-09	62	57	35	30	large	11	7	-	-	-	-	-	-	-	-	-	-	-	-	-	-
p261	FAM007897	BrazilianTerrier	53	male	FAM006904	44	FAM006898	40	21	2126803248	4.93699e-09	37.5	35.5	10	10	small	13	5.5	-	-	-	-	-	-	-	-	-	-	-	-	-	-
p059	FAM006977	Poodlemedium	51	male	FAM006976	42	FAM006978	40	20	2128476987	4.6982e-09	40	40	-	-	medium	14	7	5	5	3	1	4	1	5	5	5	4	5	4	4	5
p239	FAM007875	BassetGriffonVendeengrand	53	female	FAM006873	45	FAM006869	40	19	2127743796	4.69981e-09	42	41	-	-	medium	14	9.5	5	3	4	3	2	2	5	4	3	4	3	5	4	4
p313	FAM007949	Kromfohrlander	57	male	FAM006991	43	FAM006986	40	19	2127051706	4.46628e-09	42	42	13.5	11.5	medium	14	4	5	4	3	2	1	1	4	4	3	4	4	4	3	3
p376	FAM004514	Samoyed	48	female	FAM007569	37	FAM007572	40	18	2125823783	4.46886e-09	57	53	-	-	medium	13	6.2	5	5	3	3	3	1	5	5	4	4	4	4	5	4
p307	FAM007943	Poodlemedium	50	female	FAM006976	42	FAM006978	40	18	2126939426	4.23143e-09	40	40	-	-	medium	14	7	5	5	3	1	4	1	5	5	5	4	5	4	4	5
p308	FAM007944	Poodlemedium	49	male	FAM006976	42	FAM006978	40	18	2130277163	4.2248e-09	40	40	-	-	medium	14	7	5	5	3	1	4	1	5	5	5	4	5	4	4	5
p375	FAM004513	Samoyed	53	female	FAM007569	37	FAM007572	40	18	2124832631	4.23563e-09	57	53	-	-	medium	13	6.2	5	5	3	3	3	1	5	5	4	4	4	4	5	4
p019	FAM006885	BorderTerrier	43	male	FAM006886	54	FAM006887	40	17	2129982978	3.99064e-09	34.26	34.26	6.5	5.75	small	13.5	5.1	4	5	3	2	2	1	4	4	3	4	4	3	3	3
p397	FAM004537	TibetanSpaniel	56	male	FAM007609	44	FAM007606	40	17	2124596825	4.00076e-09	24.5	24.5	5.45	5.45	small	13.5	3.8	5	5	3	3	2	2	4	4	4	4	3	3	3	3
p009	FAM006858	Barbet	41	female	FAM006859	42	FAM006857	40	15	2123692698	3.76702e-09	55.25	55.25	-	-	medium	13	5	4	3	3	1	5	1	3	3	3	3	4	3	3	3
p063	FAM006987	Kromfohrlander	40	female	FAM006991	43	FAM006986	40	15	2127148381	3.52585e-09	42	42	13.5	11.5	medium	14	4	5	4	3	2	1	1	4	4	3	4	4	4	3	3
p262	FAM007898	BrazilianTerrier	50	female	FAM006904	44	FAM006898	40	15	2128240948	3.52404e-09	37.5	35.5	10	10	small	13	5.5	-	-	-	-	-	-	-	-	-	-	-	-	-	-
p147	FAM007660	BichonFrise	40	male	FAM007659	39	FAM006876	40	15	2130532083	3.52025e-09	27	27	5	5	small	14.5	4.6	5	5	5	1	5	1	5	4	2	4	4	4	3	3
p247	FAM007883	BorderTerrier	50	male	FAM006886	54	FAM006887	40	14	2129711554	3.28683e-09	34.26	34.26	6.5	5.75	small	13.5	5.1	4	5	3	2	2	1	4	4	3	4	4	3	3	3
p306	FAM007942	Poodlemedium	47	male	FAM006976	42	FAM006978	40	14	2128684496	3.28842e-09	40	40	-	-	medium	14	7	5	5	3	1	4	1	5	5	5	4	5	4	4	5
p241	FAM007877	BassetGriffonVendeengrand	49	female	FAM006873	45	FAM006869	40	12	2129417059	3.05248e-09	42	41	-	-	medium	14	9.5	5	3	4	3	2	2	5	4	3	4	3	5	4	4
p305	FAM007941	Poodlemedium	48	male	FAM006976	42	FAM006978	40	12	2129171116	2.818e-09	40	40	-	-	medium	14	7	5	5	3	1	4	1	5	5	5	4	5	4	4	5
p102	FAM007574	Samoyed	42	male	FAM007569	37	FAM007572	40	11	2128560356	2.58391e-09	57	53	-	-	medium	13	6.2	5	5	3	3	3	1	5	5	4	4	4	4	5	4
p106	FAM007583	Schipperke	39	male	FAM007580	40	FAM007584	40	11	2130160019	2.58197e-09	30.48	27.94	5.5	5.5	small	13	4.1	5	3	3	3	2	1	3	4	5	4	4	3	4	3
p027	FAM006903	BrazilianTerrier	45	female	FAM006904	44	FAM006898	40	9	2130349904	2.11233e-09	37.5	35.5	10	10	small	13	5.5	-	-	-	-	-	-	-	-	-	-	-	-	-	-
p297	FAM007933	CurlyCoatedRetriever	40	female	FAM006965	42	FAM006966	41	35	2128197925	8.45786e-09	69	64	-	-	large	11	7.5	5	5	3	2	1	1	3	4	4	4	4	4	3	3
p295	FAM007931	CurlyCoatedRetriever	44	male	FAM006965	42	FAM006966	41	35	2129140071	8.21928e-09	69	64	-	-	large	11	7.5	5	5	3	2	1	1	3	4	4	4	4	4	3	3
p296	FAM007932	CurlyCoatedRetriever	44	male	FAM006965	42	FAM006966	41	35	2128483802	8.22181e-09	69	64	-	-	large	11	7.5	5	5	3	2	1	1	3	4	4	4	4	4	3	3
p056	FAM006971	CurlyCoatedRetriever	41	female	FAM006965	42	FAM006966	41	28	2130125858	7.27657e-09	69	64	-	-	large	11	7.5	5	5	3	2	1	1	3	4	4	4	4	4	3	3
p105	FAM007579	Schipperke	37	female	FAM007576	42	FAM007577	41	29	2129027119	6.81062e-09	30.48	27.94	5.5	5.5	small	13	4.1	5	3	3	3	2	1	3	4	5	4	4	3	4	3
p298	FAM007934	CurlyCoatedRetriever	44	female	FAM006971	41	FAM006970	41	26	2129143299	6.57541e-09	69	64	-	-	large	11	7.5	5	5	3	2	1	1	3	4	4	4	4	4	3	3
p006	FAM006852	Boxer	42	male	FAM006851	41	FAM006850	41	27	2137963644	6.31442e-09	60	56	30	25	medium	11	6.6	4	5	3	2	2	3	4	4	4	3	4	4	3	4
p335	FAM007972	Pug	53	female	FAM007512	49	FAM007517	41	25	2128475474	6.10766e-09	29.21	29.21	7.2	7.2	small	14	4.2	5	5	4	4	2	1	5	5	3	5	4	3	1	3
p366	FAM004504	Saluki	52	male	FAM007563	47	FAM007564	41	25	2125111627	5.88204e-09	64.5	64.5	-	-	medium	13.5	6.3	5	3	3	2	1	1	3	3	1	3	3	4	3	5
p373	FAM004511	Saluki	46	male	FAM007563	47	FAM007564	41	25	2124756158	5.88303e-09	64.5	64.5	-	-	medium	13.5	6.3	5	3	3	2	1	1	3	3	1	3	3	4	3	5
p089	FAM007545	NorwichTerrier	53	female	FAM007540	38	FAM007546	41	22	2131549564	5.62971e-09	25	25	-	-	small	13.5	2.6	5	5	3	3	2	1	5	4	4	4	3	4	4	4
p404	FAM004544	Whippet	53	female	FAM007621	38	FAM007622	41	23	2126871664	5.64209e-09	49	45.5	-	-	medium	13.5	6.1	5	5	5	2	1	1	3	4	3	3	3	4	1	4
p055	FAM006969	CurlyCoatedRetriever	46	male	FAM006971	41	FAM006970	41	23	2130755344	5.39715e-09	69	64	-	-	large	11	7.5	5	5	3	2	1	1	3	4	4	4	4	4	3	3
p219	FAM007855	Boxer	44	male	FAM006851	41	FAM006850	41	23	2135939049	5.38405e-09	60	56	30	25	medium	11	6.6	4	5	3	2	2	3	4	4	4	3	4	4	3	4
p402	FAM004542	Whippet	54	male	FAM007621	38	FAM007622	41	23	2128520307	5.40281e-09	49	45.5	-	-	medium	13.5	6.1	5	5	5	2	1	1	3	4	3	3	3	4	1	4
p334	FAM007971	Pug	48	female	FAM007512	49	FAM007517	41	22	2128722751	5.16742e-09	29.21	29.21	7.2	7.2	small	14	4.2	5	5	4	4	2	1	5	5	3	5	4	3	1	3
p098	FAM007565	Saluki	44	female	FAM007563	47	FAM007564	41	20	2127185182	4.9361e-09	64.5	64.5	-	-	medium	13.5	6.3	5	3	3	2	1	1	3	3	1	3	3	4	3	5
p100	FAM007568	Saluki	45	female	FAM007567	40	FAM007562	41	21	2128570939	4.93289e-09	64.5	64.5	-	-	medium	13.5	6.3	5	3	3	2	1	1	3	3	1	3	3	4	3	5
p218	FAM007854	Boxer	48	male	FAM006851	41	FAM006850	41	21	2136409157	4.91479e-09	60	56	30	25	medium	11	6.6	4	5	3	2	2	3	4	4	4	3	4	4	3	4
p374	FAM004512	Saluki	44	female	FAM007567	40	FAM007562	41	19	2123637242	4.7089e-09	64.5	64.5	-	-	medium	13.5	6.3	5	3	3	2	1	1	3	3	1	3	3	4	3	5
p382	FAM004520	Schipperke	47	male	FAM007576	42	FAM007577	41	20	2126696391	4.70213e-09	30.48	27.94	5.5	5.5	small	13	4.1	5	3	3	3	2	1	3	4	5	4	4	3	4	3
p367	FAM004505	Saluki	45	male	FAM007563	47	FAM007564	41	19	2125882394	4.46873e-09	64.5	64.5	-	-	medium	13.5	6.3	5	3	3	2	1	1	3	3	1	3	3	4	3	5
p370	FAM004508	Saluki	51	female	FAM007563	47	FAM007564	41	19	2126033948	4.46841e-09	64.5	64.5	-	-	medium	13.5	6.3	5	3	3	2	1	1	3	3	1	3	3	4	3	5
p381	FAM004519	Schipperke	47	male	FAM007576	42	FAM007577	41	19	2123693968	4.47334e-09	30.48	27.94	5.5	5.5	small	13	4.1	5	3	3	3	2	1	3	4	5	4	4	3	4	3
p084	NWT027A2	NorwichTerrier	21	male	FAM007534	50	FAM007536	41	19	2122380308	4.47611e-09	25	25	-	-	small	13.5	2.6	5	5	3	3	2	1	5	4	4	4	3	4	4	4
p350	FAM007987	NorwichTerrier	54	male	FAM007540	38	FAM007546	41	17	2127335507	3.99561e-09	25	25	-	-	small	13.5	2.6	5	5	3	3	2	1	5	4	4	4	3	4	4	4
p369	FAM004507	Saluki	53	male	FAM007563	47	FAM007564	41	17	2122792120	4.00416e-09	64.5	64.5	-	-	medium	13.5	6.3	5	3	3	2	1	1	3	3	1	3	3	4	3	5
p071	FAM007506	LagottoRomagnolo	46	male	FAM007507	41	FAM007504	41	16	2127007967	3.76115e-09	45.5	43.5	14.5	12.5	medium	16	6.7	5	3	5	1	2	2	4	4	3	4	4	4	2	4
p222	FAM007858	Barbet	51	female	FAM006854	44	FAM006853	41	16	2124617103	3.76538e-09	55.25	55.25	-	-	medium	13	5	4	3	3	1	5	1	3	3	3	3	4	3	3	3
p320	FAM007956	LagottoRomagnolo	55	male	FAM007507	41	FAM007504	41	15	2125560948	3.76371e-09	45.5	43.5	14.5	12.5	medium	16	6.7	5	3	5	1	2	2	4	4	3	4	4	4	2	4
p368	FAM004506	Saluki	54	female	FAM007563	47	FAM007564	41	16	2124355474	3.76585e-09	64.5	64.5	-	-	medium	13.5	6.3	5	3	3	2	1	1	3	3	1	3	3	4	3	5
p403	FAM004543	Whippet	45	female	FAM007621	38	FAM007622	41	15	2126812512	3.7615e-09	49	45.5	-	-	medium	13.5	6.1	5	5	5	2	1	1	3	4	3	3	3	4	1	4
p220	FAM007856	Barbet	50	female	FAM006854	44	FAM006853	41	14	2125204502	3.2938e-09	55.25	55.25	-	-	medium	13	5	4	3	3	1	5	1	3	3	3	3	4	3	3	3
p034	FAM006921	CotonDeTulear	43	female	FAM006916	41	FAM006915	41	12	2131196412	3.04993e-09	27	24	5	4.25	small	17	3.8	5	5	5	2	4	1	5	4	3	4	4	3	1	3
p123	FAM007625	Whippet	45	male	FAM007621	38	FAM007622	41	13	2127723016	3.05491e-09	49	45.5	-	-	medium	13.5	6.1	5	5	5	2	1	1	3	4	3	3	3	4	1	4
p221	FAM007857	Barbet	58	male	FAM006854	44	FAM006853	41	13	2125488289	3.05812e-09	55.25	55.25	-	-	medium	13	5	4	3	3	1	5	1	3	3	3	3	4	3	3	3
p007	FAM006855	Barbet	42	male	FAM006854	44	FAM006853	41	12	2129197996	2.81796e-09	55.25	55.25	-	-	medium	13	5	4	3	3	1	5	1	3	3	3	3	4	3	3	3
p087	FAM007543	NorwichTerrier	47	male	FAM007541	41	FAM007546	41	12	2131568045	2.81483e-09	25	25	-	-	small	13.5	2.6	5	5	3	3	2	1	5	4	4	4	3	4	4	4
p349	FAM007986	NorwichTerrier	49	female	FAM007541	41	FAM007546	41	8	2130200974	2.11248e-09	25	25	-	-	small	13.5	2.6	5	5	3	3	2	1	5	4	4	4	3	4	4	4
p165	FAM007681	KingCharlesSpaniel	40	male	FAM007678	41	FAM007679	42	44	2129595228	1.03306e-08	31.75	31.75	4.95	4.95	small	13.5	4.1	5	5	5	2	2	2	4	3	3	3	4	3	3	3
p328	FAM007964	Pug	49	male	FAM007512	49	FAM007517	42	36	2130426118	9.1531e-09	29.21	29.21	7.2	7.2	small	14	4.2	5	5	4	4	2	1	5	5	3	5	4	3	1	3
p217	FAM007853	Boxer	58	male	FAM006849	41	FAM006846	42	33	2134834068	7.72894e-09	60	56	30	25	medium	11	6.6	4	5	3	2	2	3	4	4	4	3	4	4	3	4
p197	FAM007723	GermanShepherdDog	44	female	FAM007719	47	FAM007724	42	30	2128449976	7.28229e-09	62.5	57.5	35	27	large	8.5	6.1	5	5	3	4	2	2	3	4	5	5	5	5	3	5
p065	FAM006992	Kromfohrlander	42	male	FAM006989	37	FAM006988	42	30	2126403782	7.05416e-09	42	42	13.5	11.5	medium	14	4	5	4	3	2	1	1	4	4	3	4	4	4	3	3
p164	FAM007680	KingCharlesSpaniel	39	female	FAM007796	38	FAM007679	42	30	2127261715	7.05132e-09	31.75	31.75	4.95	4.95	small	13.5	4.1	5	5	5	2	2	2	4	3	3	3	4	3	3	3
p160	FAM007790	Havanese	44	male	FAM007668	41	FAM007667	42	28	2129437608	6.80931e-09	25	25	-	-	small	15	4	5	5	5	2	3	1	5	5	3	5	4	3	4	3
p342	FAM007979	Mudi	53	female	FAM007522	45	FAM007523	42	28	2119784353	6.60445e-09	44	41	12	9.5	medium	13.5	5	5	3	3	2	1	2	3	5	4	4	5	5	4	4
p216	FAM007852	Boxer	44	male	FAM006849	41	FAM006846	42	25	2135252089	5.85411e-09	60	56	30	25	medium	11	6.6	4	5	3	2	2	3	4	4	4	3	4	4	3	4
p333	FAM007970	Pug	43	male	FAM007512	49	FAM007517	42	25	2127973074	5.87413e-09	29.21	29.21	7.2	7.2	small	14	4.2	5	5	4	4	2	1	5	5	3	5	4	3	1	3
p196	FAM007722	GermanShepherdDog	48	male	FAM007720	44	FAM007724	42	25	2126356079	5.8786e-09	62.5	57.5	35	27	large	8.5	6.1	5	5	3	4	2	2	3	4	5	5	5	5	3	5
p078	FAM007524	Mudi	39	female	FAM007522	46	FAM007523	42	24	2124261357	5.64902e-09	44	41	12	9.5	medium	13.5	5	5	3	3	2	1	2	3	5	4	4	5	5	4	4
p243	FAM007879	BassetGriffonVendeengrand	51	female	FAM006871	40	FAM006872	42	23	2127199421	5.64122e-09	42	41	-	-	medium	14	9.5	5	3	4	3	2	2	5	4	3	4	3	5	4	4
p316	FAM007952	Kromfohrlander	55	male	FAM006989	37	FAM006988	42	24	2126327737	5.64353e-09	42	42	13.5	11.5	medium	14	4	5	4	3	2	1	1	4	4	3	4	4	4	3	3
p341	FAM007978	Mudi	44	male	FAM007522	45	FAM007523	42	24	2120344685	5.65946e-09	44	41	12	9.5	medium	13.5	5	5	3	3	2	1	2	3	5	4	4	5	5	4	4
p213	FAM007849	Boxer	47	male	FAM006849	41	FAM006846	42	22	2130816203	5.16234e-09	60	56	30	25	medium	11	6.6	4	5	3	2	2	3	4	4	4	3	4	4	3	4
p233	FAM007869	Barbet	47	female	FAM006856	41	FAM006855	42	21	2127192711	5.17113e-09	55.25	55.25	-	-	medium	13	5	4	3	3	1	5	1	3	3	3	3	4	3	3	3
p287	FAM007923	SpanishWaterdog	50	female	FAM006941	49	FAM006939	42	22	2127303880	5.17086e-09	47	43	20	16	medium	13	6.3	5	4	3	1	4	2	3	4	3	3	4	4	3	5
p195	FAM007721	GermanShepherdDog	49	female	FAM007818	45	FAM007724	42	22	2129065692	5.16659e-09	62.5	57.5	35	27	large	8.5	6.1	5	5	3	4	2	2	3	4	5	5	5	5	3	5
p326	FAM007962	Pug	44	male	FAM007512	49	FAM007517	42	21	2129549796	4.93062e-09	29.21	29.21	7.2	7.2	small	14	4.2	5	5	4	4	2	1	5	5	3	5	4	3	1	3
p062	FAM006983	MiniaturePinscher	43	female	FAM006984	49	FAM006980	42	17	2129053344	4.69692e-09	45	45	17	17	small	14	4.3	5	3	4	3	1	1	3	4	5	4	3	5	5	5
p155	FAM007671	Havanese	41	female	FAM007665	39	FAM007667	42	17	2128551923	4.69803e-09	25	25	-	-	small	15	4	5	5	5	2	3	1	5	5	3	5	4	3	4	3
p013	FAM006870	BassetGriffonVendeengrand	39	female	FAM006871	40	FAM006872	42	18	2128967979	4.46226e-09	42	41	-	-	medium	14	9.5	5	3	4	3	2	2	5	4	3	4	3	5	4	4
p043	FAM006938	SpanishWaterdog	46	female	FAM006941	49	FAM006939	42	17	2130078400	4.2252e-09	47	43	20	16	medium	13	6.3	5	4	3	1	4	2	3	4	3	3	4	4	3	5
p076	FAM007518	Pug	38	female	FAM007512	49	FAM007517	42	18	2131863742	4.22166e-09	29.21	29.21	7.2	7.2	small	14	4.2	5	5	4	4	2	1	5	5	3	5	4	3	1	3
p214	FAM007850	Boxer	44	female	FAM006849	41	FAM006846	42	15	2135157243	4.21515e-09	60	56	30	25	medium	11	6.6	4	5	3	2	2	3	4	4	4	3	4	4	3	4
p331	FAM007967	Pug	40	female	FAM007515	39	FAM007514	42	18	2126959306	4.23139e-09	29.21	29.21	7.2	7.2	small	14	4.2	5	5	4	4	2	1	5	5	3	5	4	3	1	3
p005	FAM006851	Boxer	41	female	FAM006849	41	FAM006846	42	16	2138631939	3.9745e-09	60	56	30	25	medium	11	6.6	4	5	3	2	2	3	4	4	4	3	4	4	3	4
p073	FAM007510	LagottoRomagnolo	45	female	FAM007508	46	FAM007509	42	16	2130196828	3.99024e-09	45.5	43.5	14.5	12.5	medium	16	6.7	5	3	5	1	2	2	4	4	3	4	4	4	2	4
p074	FAM007511	Pug	50	male	FAM007515	39	FAM007514	42	17	2131004419	3.98873e-09	29.21	29.21	7.2	7.2	small	14	4.2	5	5	4	4	2	1	5	5	3	5	4	3	1	3
p323	FAM007959	Pug	40	female	FAM007512	49	FAM007517	42	16	1864282817	4.55939e-09	29.21	29.21	7.2	7.2	small	14	4.2	5	5	4	4	2	1	5	5	3	5	4	3	1	3
p330	FAM007966	Pug	40	female	FAM007515	39	FAM007514	42	17	2130235033	3.99017e-09	29.21	29.21	7.2	7.2	small	14	4.2	5	5	4	4	2	1	5	5	3	5	4	3	1	3
p332	FAM007969	Pug	50	male	FAM007512	49	FAM007517	42	17	2128862110	3.99274e-09	29.21	29.21	7.2	7.2	small	14	4.2	5	5	4	4	2	1	5	5	3	5	4	3	1	3
p008	FAM006857	Barbet	40	male	FAM006856	41	FAM006855	42	15	2127019129	3.76113e-09	55.25	55.25	-	-	medium	13	5	4	3	3	1	5	1	3	3	3	3	4	3	3	3
p031	FAM006912	BedlingtonTerrier	42	female	FAM006909	44	FAM006911	42	16	2132583524	3.75132e-09	41	41	9	9	small	13.5	3.6	3	3	3	1	3	1	3	3	4	3	3	4	3	3
p030	FAM006910	BedlingtonTerrier	45	female	FAM006908	41	FAM006906	42	15	2131858312	3.51806e-09	41	41	9	9	small	13.5	3.6	3	3	3	1	3	1	3	3	4	3	3	4	3	3
p229	FAM007865	Barbet	50	female	FAM006856	41	FAM006855	42	14	2126708009	3.52658e-09	55.25	55.25	-	-	medium	13	5	4	3	3	1	5	1	3	3	3	3	4	3	3	3
p231	FAM007867	Barbet	47	male	FAM006856	41	FAM006855	42	15	2128382906	3.5238e-09	55.25	55.25	-	-	medium	13	5	4	3	3	1	5	1	3	3	3	3	4	3	3	3
p232	FAM007868	Barbet	55	female	FAM006856	41	FAM006855	42	15	2127291929	3.52561e-09	55.25	55.25	-	-	medium	13	5	4	3	3	1	5	1	3	3	3	3	4	3	3	3
p325	FAM007961	Pug	41	male	FAM007512	49	FAM007517	42	15	2130111167	3.52094e-09	29.21	29.21	7.2	7.2	small	14	4.2	5	5	4	4	2	1	5	5	3	5	4	3	1	3
p166	FAM007797	KingCharlesSpaniel	49	male	FAM007682	41	FAM007679	42	14	2131996825	3.28331e-09	31.75	31.75	4.95	4.95	small	13.5	4.1	5	5	5	2	2	2	4	3	3	3	4	3	3	3
p215	FAM007851	Boxer	37	female	FAM006849	41	FAM006846	42	13	2133420461	3.04675e-09	60	56	30	25	medium	11	6.6	4	5	3	2	2	3	4	4	4	3	4	4	3	4
p228	FAM007864	Barbet	61	male	FAM006856	41	FAM006855	42	13	2125310847	3.05838e-09	55.25	55.25	-	-	medium	13	5	4	3	3	1	5	1	3	3	3	3	4	3	3	3
p230	FAM007866	Barbet	50	male	FAM006856	41	FAM006855	42	13	2129947970	3.05172e-09	55.25	55.25	-	-	medium	13	5	4	3	3	1	5	1	3	3	3	3	4	3	3	3
p322	FAM007958	Pug	41	female	FAM007512	49	FAM007517	42	13	2131827653	3.04903e-09	29.21	29.21	7.2	7.2	small	14	4.2	5	5	4	4	2	1	5	5	3	5	4	3	1	3
p226	FAM007862	Barbet	51	male	FAM006856	41	FAM006855	42	12	2125075206	2.82343e-09	55.25	55.25	-	-	medium	13	5	4	3	3	1	5	1	3	3	3	3	4	3	3	3
p234	FAM007870	Barbet	47	male	FAM006856	41	FAM006855	42	12	2128899812	2.81836e-09	55.25	55.25	-	-	medium	13	5	4	3	3	1	5	1	3	3	3	3	4	3	3	3
p312	FAM007948	MiniaturePinscher	56	male	FAM006984	49	FAM006980	42	12	2124377200	2.82436e-09	45	45	17	17	small	14	4.3	5	3	4	3	1	1	3	4	5	4	3	5	5	5
p224	FAM007860	Barbet	54	female	FAM006856	41	FAM006855	42	9	2126320060	2.58663e-09	55.25	55.25	-	-	medium	13	5	4	3	3	1	5	1	3	3	3	3	4	3	3	3
p235	FAM007871	Barbet	46	female	FAM006856	41	FAM006855	42	11	2128078710	2.58449e-09	55.25	55.25	-	-	medium	13	5	4	3	3	1	5	1	3	3	3	3	4	3	3	3
p324	FAM007960	Pug	40	female	FAM007512	49	FAM007517	42	11	2129802832	2.5824e-09	29.21	29.21	7.2	7.2	small	14	4.2	5	5	4	4	2	1	5	5	3	5	4	3	1	3
p223	FAM007859	Barbet	50	male	FAM006856	41	FAM006855	42	10	2128365050	2.34922e-09	55.25	55.25	-	-	medium	13	5	4	3	3	1	5	1	3	3	3	3	4	3	3	3
p286	FAM007922	SpanishWaterdog	51	male	FAM006941	49	FAM006939	42	10	2127061730	2.35066e-09	47	43	20	16	medium	13	6.3	5	4	3	1	4	2	3	4	3	3	4	4	3	5
p225	FAM007861	Barbet	55	female	FAM006856	41	FAM006855	42	9	2126831637	2.11582e-09	55.25	55.25	-	-	medium	13	5	4	3	3	1	5	1	3	3	3	3	4	3	3	3
p227	FAM007863	Barbet	55	female	FAM006856	41	FAM006855	42	8	2124167556	1.88309e-09	55.25	55.25	-	-	medium	13	5	4	3	3	1	5	1	3	3	3	3	4	3	3	3
p158	FAM007675	Havanese	40	female	FAM007672	40	FAM007667	42	8	2128372867	1.87937e-09	25	25	-	-	small	15	4	5	5	5	2	3	1	5	5	3	5	4	3	4	3
p101	FAM007571	Samoyed	47	male	FAM007570	42	FAM007574	42	7	2129957089	1.64323e-09	57	53	-	-	medium	13	6.2	5	5	3	3	3	1	5	5	4	4	4	4	5	4
p203	FAM007734	Poodletoy	40	female	FAM007824	44	FAM007733	43	33	2127580857	7.75529e-09	26	26	-	-	small	14	2.4	5	5	3	1	4	1	5	5	3	4	5	4	4	5
p252	FAM007888	FlandersCattleDog	57	female	FAM006891	39	FAM006896	43	29	2127068399	6.81689e-09	65	62	37.5	31	large	11	6.9	3	3	3	3	4	2	3	3	4	3	4	4	3	3
p343	FAM007980	Mudi	47	female	FAM007524	39	FAM007521	43	29	2124049570	6.82658e-09	44	41	12	9.5	medium	13.5	5	5	3	3	2	1	2	3	5	4	4	5	5	4	4
p202	FAM007731	Poodletoy	42	female	FAM007732	43	FAM007733	43	29	2125822768	6.82089e-09	26	26	-	-	small	14	2.4	5	5	3	1	4	1	5	5	3	4	5	4	4	5
p201	FAM007730	Poodleminiature	39	female	FAM007824	44	FAM007733	43	25	2127199735	6.11132e-09	31.5	31.5	-	-	small	14	3	5	5	3	1	4	1	5	5	3	4	5	4	4	5
p023	FAM006893	FlandersCattleDog	42	female	FAM006892	42	FAM006890	43	25	2130493929	5.86718e-09	65	62	37.5	31	large	11	6.9	3	3	3	3	4	2	3	3	4	3	4	4	3	3
p253	FAM007889	FlandersCattleDog	46	male	FAM006891	39	FAM006896	43	24	2125753429	5.64506e-09	65	62	37.5	31	large	11	6.9	3	3	3	3	4	2	3	3	4	3	4	4	3	3
p079	FAM007516	Mudi	38	female	FAM007524	39	FAM007521	43	22	2124657172	5.41264e-09	44	41	12	9.5	medium	13.5	5	5	3	3	2	1	2	3	5	4	4	5	5	4	4
p022	FAM006890	FlandersCattleDog	44	male	FAM006891	39	FAM006896	43	21	2129466410	5.16561e-09	65	62	37.5	31	large	11	6.9	3	3	3	3	4	2	3	3	4	3	4	4	3	3
p249	FAM007885	FlandersCattleDog	49	male	FAM006892	42	FAM006890	43	22	2127371379	5.1707e-09	65	62	37.5	31	large	11	6.9	3	3	3	3	4	2	3	3	4	3	4	4	3	3
p259	FAM007895	BrazilianTerrier	49	female	FAM006897	37	FAM006900	43	20	2129125693	4.69676e-09	37.5	35.5	10	10	small	13	5.5	-	-	-	-	-	-	-	-	-	-	-	-	-	-
p379	FAM004517	Schipperke	47	female	FAM007582	44	FAM007581	43	20	2113153566	4.73226e-09	30.48	27.94	5.5	5.5	small	13	4.1	5	3	3	3	2	1	3	4	5	4	4	3	4	3
p104	FAM007576	Schipperke	42	female	FAM007582	44	FAM007581	43	18	2127867222	4.46456e-09	30.48	27.94	5.5	5.5	small	13	4.1	5	3	3	3	2	1	3	4	5	4	4	3	4	3
p012	FAM006866	Basenji	39	female	FAM006865	39	FAM006861	43	17	2125957976	4.23339e-09	43	40	11	9.5	medium	13.5	4.8	3	3	3	2	1	1	3	3	3	3	2	4	1	4
p250	FAM007886	FlandersCattleDog	50	male	FAM006892	42	FAM006890	43	18	2128544067	4.22824e-09	65	62	37.5	31	large	11	6.9	3	3	3	3	4	2	3	3	4	3	4	4	3	3
p260	FAM007896	BrazilianTerrier	53	male	FAM006897	37	FAM006900	43	18	2127422922	4.23047e-09	37.5	35.5	10	10	small	13	5.5	-	-	-	-	-	-	-	-	-	-	-	-	-	-
p378	FAM004516	Schipperke	39	female	FAM007582	44	FAM007581	43	17	2126155192	4.23299e-09	30.48	27.94	5.5	5.5	small	13	4.1	5	3	3	3	2	1	3	4	5	4	4	3	4	3
p258	FAM007894	BrazilianTerrier	46	female	FAM006897	37	FAM006900	43	16	2128682865	3.75819e-09	37.5	35.5	10	10	small	13	5.5	-	-	-	-	-	-	-	-	-	-	-	-	-	-
p290	FAM007926	ItalianGreyhound	45	male	FAM006948	43	FAM006949	43	15	2129081749	3.75749e-09	73.5	69.5	-	-	small	14.5	3.3	5	3	5	3	1	1	5	4	3	4	4	3	3	3
p025	FAM006898	BrazilianTerrier	40	male	FAM006897	37	FAM006900	43	15	2128892128	3.52296e-09	37.5	35.5	10	10	small	13	5.5	-	-	-	-	-	-	-	-	-	-	-	-	-	-
p038	FAM006927	DandieDinmontTerrier	42	female	FAM006932	50	FAM006930	43	15	2129342762	3.52221e-09	49	44	-	-	small	13.5	5	4	3	3	2	3	1	4	3	4	3	4	3	3	3
p279	FAM007915	DandieDinmontTerrier	55	female	FAM006932	50	FAM006930	43	15	2127734230	3.52488e-09	49	44	-	-	small	13.5	5	4	3	3	2	3	1	4	3	4	3	4	3	3	3
p377	FAM004515	Schipperke	46	male	FAM007582	44	FAM007581	43	15	2126016888	3.52772e-09	30.48	27.94	5.5	5.5	small	13	4.1	5	3	3	3	2	1	3	4	5	4	4	3	4	3
p251	FAM007887	FlandersCattleDog	56	male	FAM006892	42	FAM006890	43	13	2126352527	3.29202e-09	65	62	37.5	31	large	11	6.9	3	3	3	3	4	2	3	3	4	3	4	4	3	3
p289	FAM007925	ItalianGreyhound	55	female	FAM006948	43	FAM006949	43	10	2128767215	2.81853e-09	73.5	69.5	-	-	small	14.5	3.3	5	3	5	3	1	1	5	4	3	4	4	3	3	3
p284	FAM007920	DandieDinmontTerrier	53	male	FAM006932	50	FAM006930	43	11	2125590976	2.58752e-09	49	44	-	-	small	13.5	5	4	3	3	2	3	1	4	3	4	3	4	3	3	3
p047	FAM006947	ItalianGreyhound	46	male	FAM006948	43	FAM006949	43	10	2132287737	2.3449e-09	73.5	69.5	-	-	small	14.5	3.3	5	3	5	3	1	1	5	4	3	4	4	3	3	3
p115	FAM007605	GreatDane	41	female	FAM007597	40	FAM007603	44	31	2128523304	7.51695e-09	80	72	-	-	large	8.5	7.1	5	3	3	3	1	4	3	4	5	4	3	4	3	4
p099	FAM007567	Saluki	40	female	FAM007565	44	FAM007566	44	31	2128451197	7.28229e-09	64.5	64.5	-	-	medium	13.5	6.3	5	3	3	2	1	1	3	3	1	3	3	4	3	5
p130	FAM007640	WelshSpringerSpaniel	43	female	FAM007636	38	FAM007639	44	26	2129192085	6.57526e-09	48	46	-	-	medium	13.5	7.3	5	5	4	3	2	2	1	3	3	4	5	4	3	4
p372	FAM004510	Saluki	42	male	FAM007565	44	FAM007566	44	28	2125102589	6.58792e-09	64.5	64.5	-	-	medium	13.5	6.3	5	3	3	2	1	1	3	3	1	3	3	4	3	5
p193	FAM007718	GermanShepherdDog	49	female	FAM007717	47	FAM007820	44	27	2130430622	6.57144e-09	62.5	57.5	35	27	large	8.5	6.1	5	5	3	4	2	2	3	4	5	5	5	5	3	5
p114	FAM007604	GreatDane	50	male	FAM007602	46	FAM007601	44	26	2127357171	6.11087e-09	80	72	-	-	large	8.5	7.1	5	3	3	3	1	4	3	4	5	4	3	4	3	4
p177	FAM007698	Pug	46	female	FAM007699	40	FAM007690	44	25	2131685539	5.8639e-09	29.21	29.21	7.2	7.2	small	14	4.2	5	5	4	4	2	1	5	5	3	5	4	3	1	3
p236	FAM007872	Basenji	45	female	FAM006862	44	FAM006863	44	24	2121085406	5.65748e-09	43	40	11	9.5	medium	13.5	4.8	3	3	3	2	1	1	3	3	3	3	2	4	1	4
p433	FAM004573	WelshSpringerSpaniel	38	male	FAM007636	38	FAM007639	44	24	2123149129	5.65198e-09	48	46	-	-	medium	13.5	7.3	5	5	4	3	2	2	1	3	3	4	5	4	3	4
p137	FAM007646	BorderCollie	42	female	FAM007649	40	FAM007650	44	24	2129340977	5.63555e-09	53	53	-	-	medium	13.5	6	5	3	3	3	3	1	4	5	3	5	5	5	4	5
p435	FAM004575	WelshSpringerSpaniel	38	female	FAM007640	43	FAM007641	44	22	2124587046	5.41282e-09	48	46	-	-	medium	13.5	7.3	5	5	4	3	2	2	1	3	3	4	5	4	3	4
p371	FAM004509	Saluki	44	male	FAM007565	44	FAM007566	44	21	2125554417	5.17512e-09	64.5	64.5	-	-	medium	13.5	6.3	5	3	3	2	1	1	3	3	1	3	3	4	3	5
p432	FAM004572	WelshSpringerSpaniel	39	female	FAM007636	38	FAM007639	44	20	2121852594	4.94851e-09	48	46	-	-	medium	13.5	7.3	5	5	4	3	2	2	1	3	3	4	5	4	3	4
p237	FAM007873	Basenji	51	male	FAM006862	44	FAM006863	44	20	2122243715	4.71199e-09	43	40	11	9.5	medium	13.5	4.8	3	3	3	2	1	1	3	3	3	3	2	4	1	4
p429	FAM004569	WelshSpringerSpaniel	38	female	FAM007636	38	FAM007639	44	20	2127486251	4.70038e-09	48	46	-	-	medium	13.5	7.3	5	5	4	3	2	2	1	3	3	4	5	4	3	4
p431	FAM004571	WelshSpringerSpaniel	40	female	FAM007636	38	FAM007639	44	20	2128910139	4.69724e-09	48	46	-	-	medium	13.5	7.3	5	5	4	3	2	2	1	3	3	4	5	4	3	4
p129	FAM007637	WelshSpringerSpaniel	49	female	FAM007635	44	FAM007634	44	18	2132081583	4.45574e-09	48	46	-	-	medium	13.5	7.3	5	5	4	3	2	2	1	3	3	4	5	4	3	4
p424	FAM004564	WelshSpringerSpaniel	38	female	FAM007635	44	FAM007634	44	19	2125485188	4.46957e-09	48	46	-	-	medium	13.5	7.3	5	5	4	3	2	2	1	3	3	4	5	4	3	4
p430	FAM004570	WelshSpringerSpaniel	40	female	FAM007636	38	FAM007639	44	18	2128047932	4.46419e-09	48	46	-	-	medium	13.5	7.3	5	5	4	3	2	2	1	3	3	4	5	4	3	4
p174	FAM007692	Pug	42	female	FAM007691	44	FAM007690	44	19	2133576978	4.45262e-09	29.21	29.21	7.2	7.2	small	14	4.2	5	5	4	4	2	1	5	5	3	5	4	3	1	3
p194	FAM007819	GermanShepherdDog	41	female	FAM007726	37	FAM007820	44	17	2128441194	4.46336e-09	62.5	57.5	35	27	large	8.5	6.1	5	5	3	4	2	2	3	4	5	5	5	5	3	5
p011	FAM006864	Basenji	40	female	FAM006862	44	FAM006863	44	18	2121980204	4.24132e-09	43	40	11	9.5	medium	13.5	4.8	3	3	3	2	1	1	3	3	3	3	2	4	1	4
p427	FAM004567	WelshSpringerSpaniel	39	male	FAM007636	38	FAM007639	44	18	2125656923	4.23399e-09	48	46	-	-	medium	13.5	7.3	5	5	4	3	2	2	1	3	3	4	5	4	3	4
p428	FAM004568	WelshSpringerSpaniel	39	female	FAM007636	38	FAM007639	44	18	2126075938	4.23315e-09	48	46	-	-	medium	13.5	7.3	5	5	4	3	2	2	1	3	3	4	5	4	3	4
p036	FAM006924	CotonDeTulear	50	male	FAM006920	44	FAM006919	44	17	2129892975	3.99081e-09	27	24	5	4.25	small	17	3.8	5	5	5	2	4	1	5	4	3	4	4	3	1	3
p277	FAM007913	CotonDeTulear	51	male	FAM006920	44	FAM006919	44	17	2127179770	3.9959e-09	27	24	5	4.25	small	17	3.8	5	5	5	2	4	1	5	4	3	4	4	3	1	3
p423	FAM004563	WelshSpringerSpaniel	39	male	FAM007635	44	FAM007634	44	16	2125441673	3.76392e-09	48	46	-	-	medium	13.5	7.3	5	5	4	3	2	2	1	3	3	4	5	4	3	4
p198	FAM007725	GermanShepherdDog	41	female	FAM007726	37	FAM007820	44	16	2125676334	3.76351e-09	62.5	57.5	35	27	large	8.5	6.1	5	5	3	4	2	2	3	4	5	5	5	5	3	5
p278	FAM007914	CotonDeTulear	47	female	FAM006920	44	FAM006919	44	15	2128491172	3.52362e-09	27	24	5	4.25	small	17	3.8	5	5	5	2	4	1	5	4	3	4	4	3	1	3
p434	FAM004574	WelshSpringerSpaniel	36	female	FAM007636	38	FAM007639	44	12	2123700918	3.06069e-09	48	46	-	-	medium	13.5	7.3	5	5	4	3	2	2	1	3	3	4	5	4	3	4
p138	FAM007647	BorderCollie	44	female	FAM007832	50	FAM007650	45	213	2127758371	5.12276e-08	53	53	-	-	medium	13.5	6	5	3	3	3	3	1	4	5	3	5	5	5	4	5
p092	FAM007548	BeardedCollie	40	female	FAM007551	45	FAM007550	45	39	2130011201	9.38962e-09	54.5	52	-	-	medium	13.5	5.2	5	3	3	3	3	1	4	5	3	5	5	5	4	5
p140	FAM007651	BorderCollie	45	male	FAM007645	48	FAM007650	45	38	2130471089	8.91822e-09	53	53	-	-	medium	13.5	6	5	3	3	3	3	1	4	5	3	5	5	5	4	5
p111	FAM007598	GreatDane	38	female	FAM007592	40	FAM007594	45	31	2127574483	7.75531e-09	80	72	-	-	large	8.5	7.1	5	3	3	3	1	4	3	4	5	4	3	4	3	4
p190	FAM007715	Samoyed	42	female	FAM007714	44	FAM007710	45	32	2125849305	7.5264e-09	57	53	-	-	medium	13	6.2	5	5	3	3	3	1	5	5	4	4	4	4	5	4
p391	FAM004530	GreatDane	50	female	FAM007592	40	FAM007594	45	28	2128825890	6.81127e-09	80	72	-	-	large	8.5	7.1	5	3	3	3	1	4	3	4	5	4	3	4	3	4
p352	FAM007990	BeardedCollie	48	female	FAM007551	45	FAM007550	45	27	2129532294	6.57421e-09	54.5	52	-	-	medium	13.5	5.2	5	3	3	3	3	1	4	5	3	5	5	5	4	5
p189	FAM007711	Samoyed	42	female	FAM007712	40	FAM007710	45	23	2125590212	5.64549e-09	57	53	-	-	medium	13	6.2	5	5	3	3	3	1	5	5	4	4	4	4	5	4
p254	FAM007890	FlandersCattleDog	49	male	FAM006893	42	FAM006895	45	22	2129611684	5.40005e-09	65	62	37.5	31	large	11	6.9	3	3	3	3	4	2	3	3	4	3	4	4	3	3
p125	FAM007629	Whippet	42	female	FAM007630	38	FAM007625	45	20	2127606869	4.70012e-09	49	45.5	-	-	medium	13.5	6.1	5	5	5	2	1	1	3	4	3	3	3	4	1	4
p255	FAM007891	FlandersCattleDog	50	female	FAM006893	42	FAM006895	45	19	2129664750	4.69557e-09	65	62	37.5	31	large	11	6.9	3	3	3	3	4	2	3	3	4	3	4	4	3	3
p054	FAM006963	ChineseCrestedDoghairless	46	female	FAM006961	40	FAM006960	45	19	2129406822	4.46134e-09	30.5	26.5	-	-	small	15.5	4.3	4	3	3	1	2	1	4	3	3	4	4	3	3	3
p314	FAM007950	Kromfohrlander	51	male	FAM006987	40	FAM006990	45	18	2126278105	4.23275e-09	42	42	13.5	11.5	medium	14	4	5	4	3	2	1	1	4	4	3	4	4	4	3	3
p256	FAM007892	FlandersCattleDog	49	female	FAM006893	42	FAM006895	45	14	2130449086	3.98977e-09	65	62	37.5	31	large	11	6.9	3	3	3	3	4	2	3	3	4	3	4	4	3	3
p315	FAM007951	Kromfohrlander	51	female	FAM006987	40	FAM006990	45	14	2128428135	3.52373e-09	42	42	13.5	11.5	medium	14	4	5	4	3	2	1	1	4	4	3	4	4	4	3	3
p188	FAM007709	Samoyed	40	female	FAM007713	43	FAM007710	45	15	2126711306	3.52657e-09	57	53	-	-	medium	13	6.2	5	5	3	3	3	1	5	5	4	4	4	4	5	4
p024	FAM006894	FlandersCattleDog	46	male	FAM006893	42	FAM006895	45	13	2130880313	3.05038e-09	65	62	37.5	31	large	11	6.9	3	3	3	3	4	2	3	3	4	3	4	4	3	3
p064	FAM006989	Kromfohrlander	37	female	FAM006987	40	FAM006990	45	13	2126309637	3.05694e-09	42	42	13.5	11.5	medium	14	4	5	4	3	2	1	1	4	4	3	4	4	4	3	3
p171	FAM007802	Poodlemedium	47	male	FAM007688	42	FAM007799	45	11	2130729653	2.58128e-09	40	40	-	-	medium	14	7	5	5	3	1	4	1	5	5	5	4	5	4	4	5
p046	FAM006944	ItalianGreyhound	48	female	FAM006945	43	FAM006946	46	31	2129136988	7.74962e-09	73.5	69.5	-	-	small	14.5	3.3	5	3	5	3	1	1	5	4	3	4	4	3	3	3
p072	FAM007508	LagottoRomagnolo	46	female	FAM007505	38	FAM007506	46	28	2129739346	6.57357e-09	45.5	43.5	14.5	12.5	medium	16	6.7	5	3	5	1	2	2	4	4	3	4	4	4	2	4
p172	FAM007803	Poodlemedium	49	female	FAM007798	44	FAM007799	46	25	2128791511	5.87188e-09	40	40	-	-	medium	14	7	5	5	3	1	4	1	5	5	5	4	5	4	4	5
p212	FAM007848	Boxer	40	female	FAM006847	45	FAM006848	46	18	2134552836	5.1533e-09	60	56	30	25	medium	11	6.6	4	5	3	2	2	3	4	4	4	3	4	4	3	4
p086	FAM005722	NorwichTerrier	17	female	FAM007538	45	FAM007537	46	22	2113424965	5.20482e-09	25	25	-	-	small	13.5	2.6	5	5	3	3	2	1	5	4	4	4	3	4	4	4
p050	FAM006956	Keeshond	46	female	FAM006951	43	FAM006952	46	21	2129547082	4.93063e-09	45.72	43.18	18.14	18.14	medium	13.5	5.5	5	5	5	3	3	2	5	5	5	5	5	4	4	4
p010	FAM006861	Basenji	44	male	FAM006864	40	FAM006860	46	16	2114706573	4.49235e-09	43	40	11	9.5	medium	13.5	4.8	3	3	3	2	1	1	3	3	3	3	2	4	1	4
p293	FAM007929	Keeshond	53	female	FAM006951	43	FAM006952	46	17	2128421777	4.22849e-09	45.72	43.18	18.14	18.14	medium	13.5	5.5	5	5	5	3	3	2	5	5	5	5	5	4	4	4
p026	FAM006902	BrazilianTerrier	39	male	FAM006903	45	FAM006899	46	17	2130111715	3.9904e-09	37.5	35.5	10	10	small	13	5.5	-	-	-	-	-	-	-	-	-	-	-	-	-	-
p170	FAM007801	Poodlemedium	43	female	FAM007800	42	FAM007799	46	17	2129719489	3.99114e-09	40	40	-	-	medium	14	7	5	5	3	1	4	1	5	5	5	4	5	4	4	5
p004	FAM006849	Boxer	41	female	FAM006847	45	FAM006848	46	16	2139099121	3.73989e-09	60	56	30	25	medium	11	6.6	4	5	3	2	2	3	4	4	4	3	4	4	3	4
p263	FAM007899	BrazilianTerrier	49	female	FAM006903	45	FAM006899	46	15	2130787499	3.51983e-09	37.5	35.5	10	10	small	13	5.5	-	-	-	-	-	-	-	-	-	-	-	-	-	-
p238	FAM007874	Basenji	55	male	FAM006864	40	FAM006860	46	14	2113992697	3.31127e-09	43	40	11	9.5	medium	13.5	4.8	3	3	3	2	1	1	3	3	3	3	2	4	1	4
p264	FAM007900	BrazilianTerrier	44	male	FAM006903	45	FAM006899	46	12	2130028224	2.81686e-09	37.5	35.5	10	10	small	13	5.5	-	-	-	-	-	-	-	-	-	-	-	-	-	-
p266	FAM007902	BrazilianTerrier	55	male	FAM006903	45	FAM006899	46	12	2127463941	2.82026e-09	37.5	35.5	10	10	small	13	5.5	-	-	-	-	-	-	-	-	-	-	-	-	-	-
p127	FAM007633	Whippet	46	female	FAM007629	42	FAM007632	47	36	2130356610	8.68399e-09	49	45.5	-	-	medium	13.5	6.1	5	5	5	2	1	1	3	4	3	3	3	4	1	4
p192	FAM007817	Schipperke	38	female	FAM007815	42	FAM007716	47	36	2129870370	8.45122e-09	30.48	27.94	5.5	5.5	small	13	4.1	5	3	3	3	2	1	3	4	5	4	4	3	4	3
p362	FAM004500	PolishGreyhound	42	female	FAM007560	43	FAM007556	47	35	2125266233	8.23426e-09	75	71.5	-	-	large	11.5	8.9	4	3	4	2	1	1	3	3	3	4	3	4	3	3
p187	FAM007813	Saluki	43	female	FAM007811	51	FAM007814	47	30	2126817029	7.28789e-09	64.5	64.5	-	-	medium	13.5	6.3	5	3	3	2	1	1	3	3	1	3	3	4	3	5
p049	FAM006951	Keeshond	43	female	FAM006953	43	FAM006954	47	29	2130385586	6.80628e-09	45.72	43.18	18.14	18.14	medium	13.5	5.5	5	5	5	3	3	2	5	5	5	5	5	4	4	4
p088	FAM007544	NorwichTerrier	38	female	FAM007542	42	FAM007543	47	25	2131759206	6.3328e-09	25	25	-	-	small	13.5	2.6	5	5	3	3	2	1	5	4	4	4	3	4	4	4
p364	FAM004502	PolishGreyhound	42	male	FAM007560	43	FAM007556	47	27	2125088322	6.35268e-09	75	71.5	-	-	large	11.5	8.9	4	3	4	2	1	1	3	3	3	4	3	4	3	3
p103	FAM007575	Samoyed	46	male	FAM007573	41	FAM007571	47	26	2129746916	6.10401e-09	57	53	-	-	medium	13	6.2	5	5	3	3	3	1	5	5	4	4	4	4	5	4
p292	FAM007928	Keeshond	48	male	FAM006953	43	FAM006954	47	26	2130182638	6.10276e-09	45.72	43.18	18.14	18.14	medium	13.5	5.5	5	5	5	3	3	2	5	5	5	5	5	4	4	4
p097	FAM007561	PolishGreyhound	48	female	FAM007560	43	FAM007556	47	23	2129732519	5.86928e-09	75	71.5	-	-	large	11.5	8.9	4	3	4	2	1	1	3	3	3	4	3	4	3	3
p246	FAM007882	BorderTerrier	46	male	FAM006883	40	FAM006889	47	23	2127713422	5.63986e-09	34.26	34.26	6.5	5.75	small	13.5	5.1	4	5	3	2	2	1	4	4	3	4	4	3	3	3
p291	FAM007927	Keeshond	55	female	FAM006953	43	FAM006954	47	23	2129649243	5.63473e-09	45.72	43.18	18.14	18.14	medium	13.5	5.5	5	5	5	3	3	2	5	5	5	5	5	4	4	4
p365	FAM004503	PolishGreyhound	41	female	FAM007560	43	FAM007556	47	22	2127422418	5.64063e-09	75	71.5	-	-	large	11.5	8.9	4	3	4	2	1	1	3	3	3	4	3	4	3	3
p109	FAM007591	FinnishLapphund	40	female	FAM007586	45	FAM007590	47	22	2126451295	5.40807e-09	49.53	49.53	19.5	19.5	medium	13.5	5.2	5	4	3	4	2	2	4	3	3	4	4	3	5	3
p390	FAM004528	FinnishLapphund	53	male	FAM007586	45	FAM007590	47	22	2125693733	5.17478e-09	49.53	49.53	19.5	19.5	medium	13.5	5.2	5	4	3	4	2	2	4	3	3	4	4	3	5	3
p186	FAM007812	Saluki	45	female	FAM007708	41	FAM007814	47	22	2126467965	5.1729e-09	64.5	64.5	-	-	medium	13.5	6.3	5	3	3	2	1	1	3	3	1	3	3	4	3	5
p124	FAM007626	Whippet	47	male	FAM007628	45	FAM007620	47	20	2132555696	4.68921e-09	49	45.5	-	-	medium	13.5	6.1	5	5	5	2	1	1	3	4	3	3	3	4	1	4
p385	FAM004523	FinnishLapphund	47	female	FAM007586	45	FAM007590	47	19	2126396092	4.70279e-09	49.53	49.53	19.5	19.5	medium	13.5	5.2	5	4	3	4	2	2	4	3	3	4	4	3	5	3
p244	FAM007880	BorderTerrier	50	female	FAM006883	40	FAM006889	47	19	2130131612	4.45982e-09	34.26	34.26	6.5	5.75	small	13.5	5.1	4	5	3	2	2	1	4	4	3	4	4	3	3	3
p066	FAM006997	MiniatureSchnauzer	39	female	FAM006995	42	FAM006993	47	17	2126644017	4.23202e-09	32.5	32.5	6	6	small	13.5	4.7	5	5	3	3	4	2	3	4	4	5	5	3	5	4
p245	FAM007881	BorderTerrier	44	male	FAM006883	40	FAM006889	47	17	2130233516	3.99017e-09	34.26	34.26	6.5	5.75	small	13.5	5.1	4	5	3	2	2	1	4	4	3	4	4	3	3	3
p015	FAM006873	BassetGriffonVendeengrand	44	female	FAM006868	39	FAM006867	47	15	2131506455	3.75321e-09	42	41	-	-	medium	14	9.5	5	3	4	3	2	2	5	4	3	4	3	5	4	4
p017	FAM006880	BichonFrise	37	female	FAM006878	45	FAM006874	47	16	2129560545	3.75664e-09	27	27	5	5	small	14.5	4.6	5	5	5	1	5	1	5	4	2	4	4	4	3	3
p120	FAM007618	WhiteSwissShepherdDog	46	female	FAM007613	44	FAM007615	47	13	2130433108	3.7551e-09	62	57	35	30	large	11	7	-	-	-	-	-	-	-	-	-	-	-	-	-	-
p380	FAM004518	Schipperke	39	male	FAM007579	37	FAM007578	47	16	2123943443	3.76658e-09	30.48	27.94	5.5	5.5	small	13	4.1	5	3	3	3	2	1	3	4	5	4	4	3	4	3
p018	FAM006882	BichonFrise	41	male	FAM006880	37	FAM006881	47	15	2130142696	3.52089e-09	27	27	5	5	small	14.5	4.6	5	5	5	1	5	1	5	4	2	4	4	4	3	3
p126	FAM007631	Whippet	44	male	FAM007627	45	FAM007626	47	14	2131732572	3.28371e-09	49	45.5	-	-	medium	13.5	6.1	5	5	5	2	1	1	3	4	3	3	3	4	1	4
p386	FAM004524	FinnishLapphund	49	male	FAM007586	45	FAM007590	47	13	2126515398	3.05664e-09	49.53	49.53	19.5	19.5	medium	13.5	5.2	5	4	3	4	2	2	4	3	3	4	4	3	5	3
p438	FAM007580	Schipperke	40	female	FAM007579	37	FAM007578	47	13	2129821439	3.0519e-09	30.48	27.94	5.5	5.5	small	13	4.1	5	3	3	3	2	1	3	4	5	4	4	3	4	3
p021	FAM006888	BorderTerrier	44	female	FAM006883	40	FAM006889	47	1	2131919024	2.3453e-10	34.26	34.26	6.5	5.75	small	13.5	5.1	4	5	3	2	2	1	4	4	3	4	4	3	3	3
p353	FAM007991	BeardedCollie	50	male	FAM007548	40	FAM007552	48	31	2127536443	7.28542e-09	54.5	52	-	-	medium	13.5	5.2	5	3	3	3	3	1	4	5	3	5	5	5	4	5
p439	FAM007584	Schipperke	40	male	FAM007580	40	FAM007716	48	24	2128542352	5.63766e-09	30.48	27.94	5.5	5.5	small	13	4.1	5	3	3	3	2	1	3	4	5	4	4	3	4	3
p121	FAM007619	WhiteSwissShepherdDog	46	male	FAM007618	46	FAM007617	48	20	2130563265	4.69359e-09	62	57	35	30	large	11	7	-	-	-	-	-	-	-	-	-	-	-	-	-	-
p191	FAM007816	Schipperke	40	male	FAM007579	37	FAM007716	48	10	2128007874	2.34962e-09	30.48	27.94	5.5	5.5	small	13	4.1	5	3	3	3	2	1	3	4	5	4	4	3	4	3
p387	FAM004525	FinnishLapphund	52	male	FAM007591	40	FAM007589	49	32	2126441992	7.52431e-09	49.53	49.53	19.5	19.5	medium	13.5	5.2	5	4	3	4	2	2	4	3	3	4	4	3	5	3
p070	FAM007504	LagottoRomagnolo	41	male	FAM007502	38	FAM007503	49	31	2126886764	7.28765e-09	45.5	43.5	14.5	12.5	medium	16	6.7	5	3	5	1	2	2	4	4	3	4	4	4	2	4
p052	FAM006960	ChineseCrestedDoghairless	45	male	FAM006964	38	FAM006958	49	28	2127410226	6.58077e-09	30.5	26.5	-	-	small	15.5	4.3	4	3	3	1	2	1	4	3	3	4	4	3	3	3
p107	FAM007585	FinnishLapphund	44	female	FAM007591	40	FAM007589	49	26	2126392000	6.58392e-09	49.53	49.53	19.5	19.5	medium	13.5	5.2	5	4	3	4	2	2	4	3	3	4	4	3	5	3
p135	FAM007783	BorderCollie	39	female	FAM007644	44	FAM007833	49	21	2128934940	5.63662e-09	53	53	-	-	medium	13.5	6	5	3	3	3	3	1	4	5	3	5	5	5	4	5
p136	FAM007643	BorderCollie	45	male	BC209A1	44	FAM007833	49	22	2129252861	5.40096e-09	53	53	-	-	medium	13.5	6	5	3	3	3	3	1	4	5	3	5	5	5	4	5
p388	FAM004526	FinnishLapphund	49	male	FAM007591	40	FAM007589	49	22	2126343915	5.1732e-09	49.53	49.53	19.5	19.5	medium	13.5	5.2	5	4	3	4	2	2	4	3	3	4	4	3	5	3
p321	FAM007957	LagottoRomagnolo	49	male	FAM007502	38	FAM007503	49	19	2127405224	4.46553e-09	45.5	43.5	14.5	12.5	medium	16	6.7	5	3	5	1	2	2	4	4	3	4	4	4	2	4
p118	FAM007612	TibetanSpaniel	37	female	FAM007610	39	FAM007611	49	18	2125064820	4.23516e-09	24.5	24.5	5.45	5.45	small	13.5	3.8	5	5	3	3	2	2	4	4	4	4	3	3	3	3
p139	FAM007648	BorderCollie	41	female	BC209A1	44	FAM007833	49	14	2128774101	3.52315e-09	53	53	-	-	medium	13.5	6	5	3	3	3	3	1	4	5	3	5	5	5	4	5
p425	FAM004565	WelshSpringerSpaniel	40	male	FAM007637	49	FAM007638	50	23	2125674398	5.64527e-09	48	46	-	-	medium	13.5	7.3	5	5	4	3	2	2	1	3	3	4	5	4	3	4
p419	FAM004559	WelshSpringerSpaniel	40	male	FAM007637	49	FAM007638	50	23	2130018728	5.39901e-09	48	46	-	-	medium	13.5	7.3	5	5	4	3	2	2	1	3	3	4	5	4	3	4
p422	FAM004562	WelshSpringerSpaniel	37	female	FAM007637	49	FAM007638	50	23	2127401815	5.40565e-09	48	46	-	-	medium	13.5	7.3	5	5	4	3	2	2	1	3	3	4	5	4	3	4
p184	FAM007810	Rottweiler	44	male	FAM007808	39	FAM007705	50	23	2131658334	5.39486e-09	61	59.5	50	42	large	9.5	7.4	5	3	3	3	1	3	3	4	5	4	5	3	1	5
p068	FAM006999	MiniatureSchnauzer	39	male	FAM006998	41	FAM006996	50	19	2125510919	4.46951e-09	32.5	32.5	6	6	small	13.5	4.7	5	5	3	3	4	2	3	4	4	5	5	3	5	4
p421	FAM004561	WelshSpringerSpaniel	38	female	FAM007637	49	FAM007638	50	19	2126105594	4.46826e-09	48	46	-	-	medium	13.5	7.3	5	5	4	3	2	2	1	3	3	4	5	4	3	4
p426	FAM004566	WelshSpringerSpaniel	38	female	FAM007637	49	FAM007638	50	19	2127752811	4.4648e-09	48	46	-	-	medium	13.5	7.3	5	5	4	3	2	2	1	3	3	4	5	4	3	4
p075	FAM007512	Pug	49	female	FAM007513	38	FAM007511	50	18	2133417939	4.21858e-09	29.21	29.21	7.2	7.2	small	14	4.2	5	5	4	4	2	1	5	5	3	5	4	3	1	3
p329	FAM007965	Pug	36	female	FAM007513	38	FAM007511	50	16	2130807701	3.9891e-09	29.21	29.21	7.2	7.2	small	14	4.2	5	5	4	4	2	1	5	5	3	5	4	3	1	3
p183	FAM007809	Rottweiler	44	male	FAM007808	39	FAM007705	50	17	2131643084	3.98753e-09	61	59.5	50	42	large	9.5	7.4	5	3	3	3	1	3	3	4	5	4	5	3	1	5
p420	FAM004560	WelshSpringerSpaniel	40	male	FAM007637	49	FAM007638	50	16	2125471520	3.76387e-09	48	46	-	-	medium	13.5	7.3	5	5	4	3	2	2	1	3	3	4	5	4	3	4
p128	FAM007636	WelshSpringerSpaniel	38	female	FAM007637	49	FAM007638	50	15	2131028542	3.51943e-09	48	46	-	-	medium	13.5	7.3	5	5	4	3	2	2	1	3	3	4	5	4	3	4
p436	FAM006879	BichonFrise	38	female	FAM006875	40	FAM006877	50	12	2127773243	3.05484e-09	27	27	5	5	small	14.5	4.6	5	5	5	1	5	1	5	4	2	4	4	4	3	3
p051	FAM006957	Keeshond	37	female	FAM006956	46	FAM006955	50	12	2130989133	2.81559e-09	45.72	43.18	18.14	18.14	medium	13.5	5.5	5	5	5	3	3	2	5	5	5	5	5	4	4	4
p182	FAM007806	Rottweiler	43	male	FAM007807	38	FAM007705	50	10	2131137502	2.34616e-09	61	59.5	50	42	large	9.5	7.4	5	3	3	3	1	3	3	4	5	4	5	3	1	5
p175	FAM007694	Pug	45	female	FAM007695	40	FAM007696	51	30	2132292920	7.03468e-09	29.21	29.21	7.2	7.2	small	14	4.2	5	5	4	4	2	1	5	5	3	5	4	3	1	3
p173	FAM007689	Pug	44	male	FAM007693	42	FAM007696	51	25	2131472766	5.86449e-09	29.21	29.21	7.2	7.2	small	14	4.2	5	5	4	4	2	1	5	5	3	5	4	3	1	3
p176	FAM007697	Pug	48	female	FAM007695	40	FAM007696	51	19	2131696517	5.39476e-09	29.21	29.21	7.2	7.2	small	14	4.2	5	5	4	4	2	1	5	5	3	5	4	3	1	3
p163	FAM007795	SpanishWaterdog	43	male	FAM007677	42	FAM006943	52	29	2129158244	7.04504e-09	47	43	20	16	medium	13	6.3	5	4	3	1	4	2	3	4	3	3	4	4	3	5
p042	FAM006937	SpanishWaterdog	38	female	FAM006938	47	FAM006943	52	27	2129322838	6.57486e-09	47	43	20	16	medium	13	6.3	5	4	3	1	4	2	3	4	3	3	4	4	3	5
p161	FAM007791	SpanishWaterdog	38	female	FAM007793	42	FAM006943	52	24	2128897881	5.63672e-09	47	43	20	16	medium	13	6.3	5	4	3	1	4	2	3	4	3	3	4	4	3	5
p060	FAM006979	MiniaturePinscher	39	female	FAM006981	38	FAM006985	52	21	2126103187	4.93861e-09	45	45	17	17	small	14	4.3	5	3	4	3	1	1	3	4	5	4	3	5	5	5
p162	FAM007794	SpanishWaterdog	43	female	FAM007792	41	FAM006943	52	12	2130415524	3.05105e-09	47	43	20	16	medium	13	6.3	5	4	3	1	4	2	3	4	3	3	4	4	3	5
p338	FAM007975	Pug	51	male	FAM007518	38	FAM007519	53	22	2127288988	5.1709e-09	29.21	29.21	7.2	7.2	small	14	4.2	5	5	4	4	2	1	5	5	3	5	4	3	1	3
p337	FAM007974	Pug	48	male	FAM007518	38	FAM007519	53	21	2127890767	4.93446e-09	29.21	29.21	7.2	7.2	small	14	4.2	5	5	4	4	2	1	5	5	3	5	4	3	1	3
p339	FAM007976	Pug	52	male	FAM007518	38	FAM007519	53	21	2127397321	4.93561e-09	29.21	29.21	7.2	7.2	small	14	4.2	5	5	4	4	2	1	5	5	3	5	4	3	1	3
p340	FAM007977	Pug	48	male	FAM007518	38	FAM007519	53	17	2127235002	3.9958e-09	29.21	29.21	7.2	7.2	small	14	4.2	5	5	4	4	2	1	5	5	3	5	4	3	1	3
p077	FAM007520	Pug	46	female	FAM007518	38	FAM007519	53	14	2131827950	3.51811e-09	29.21	29.21	7.2	7.2	small	14	4.2	5	5	4	4	2	1	5	5	3	5	4	3	1	3
p336	FAM007973	Pug	52	female	FAM007518	38	FAM007519	53	14	2127603062	3.29009e-09	29.21	29.21	7.2	7.2	small	14	4.2	5	5	4	4	2	1	5	5	3	5	4	3	1	3
p081	FAM007529	NovaScotiaDuckTollingRetriever	48	female	FAM007527	37	FAM007532	56	20	2122379023	4.94728e-09	49.5	46.5	48	40	large	13	6.6	5	5	4	3	2	2	3	5	3	4	5	5	2	4
p347	FAM007984	NovaScotiaDuckTollingRetriever	44	female	FAM007527	37	FAM007532	56	17	2123421822	4.47391e-09	49.5	46.5	48	40	large	13	6.6	5	5	4	3	2	2	3	5	3	4	5	5	2	4

## Sheet: Data S2
Data S2. De novo mutations list and the number of callable sites.
child	father	mother	father_age	mother_age	chromosome	position	ref	alt	type	CGisland_or_not	check	before	after	phase	phase_type	child_birthday	child_sex	breed_child	size_autosome	size_PAR	size_X_unique	size_cpg_autosome	size_cpg_PAR	size_cpg_X_unique	ind_size_autosome	ind_size_PAR	ind_size_X_unique	ind_size_total	ind_cpg_autosome	ind_cpg_PAR	ind_cpg_X_unique	ind_cpg_total
FAM006840	FAM006841	FAM006839	1390	1704	1	55192587	A	G	T>C	Not	A	G	T	U	ref_denovo	2003-07-11	male	Australian Shepherd	2129768246	6308616	110013107	34348101	54691	780312	4259536492	12617232	110013107	4382166831	68696202	109382	780312	69585896
FAM006840	FAM006841	FAM006839	1390	1704	3	79968515	C	T	C>T	Not	C	C	T	P	ref_denovo	2003-07-11	male	Australian Shepherd	2129768246	6308616	110013107	34348101	54691	780312	4259536492	12617232	110013107	4382166831	68696202	109382	780312	69585896
FAM006840	FAM006841	FAM006839	1390	1704	3	89228387	G	T	C>A	Not	G	T	C	U	ref_denovo	2003-07-11	male	Australian Shepherd	2129768246	6308616	110013107	34348101	54691	780312	4259536492	12617232	110013107	4382166831	68696202	109382	780312	69585896
FAM006840	FAM006841	FAM006839	1390	1704	5	4411354	A	G	T>C	Not	A	C	T	U	ref_denovo	2003-07-11	male	Australian Shepherd	2129768246	6308616	110013107	34348101	54691	780312	4259536492	12617232	110013107	4382166831	68696202	109382	780312	69585896
FAM006840	FAM006841	FAM006839	1390	1704	5	26917984	T	C	T>C	Not	T	G	C	M	ref_denovo	2003-07-11	male	Australian Shepherd	2129768246	6308616	110013107	34348101	54691	780312	4259536492	12617232	110013107	4382166831	68696202	109382	780312	69585896
FAM006840	FAM006841	FAM006839	1390	1704	5	45957522	T	G	T>G	Not	T	A	T	P	ref_denovo	2003-07-11	male	Australian Shepherd	2129768246	6308616	110013107	34348101	54691	780312	4259536492	12617232	110013107	4382166831	68696202	109382	780312	69585896
FAM006840	FAM006841	FAM006839	1390	1704	5	50748888	C	A	C>A	Not	C	G	C	P	ref_denovo	2003-07-11	male	Australian Shepherd	2129768246	6308616	110013107	34348101	54691	780312	4259536492	12617232	110013107	4382166831	68696202	109382	780312	69585896
FAM006840	FAM006841	FAM006839	1390	1704	5	87868107	C	T	C>T,CG	Not	C	A	G	P	ref_denovo	2003-07-11	male	Australian Shepherd	2129768246	6308616	110013107	34348101	54691	780312	4259536492	12617232	110013107	4382166831	68696202	109382	780312	69585896
FAM006840	FAM006841	FAM006839	1390	1704	6	48451418	G	A	C>T	Not	G	G	G	U	ref_denovo	2003-07-11	male	Australian Shepherd	2129768246	6308616	110013107	34348101	54691	780312	4259536492	12617232	110013107	4382166831	68696202	109382	780312	69585896
FAM006840	FAM006841	FAM006839	1390	1704	7	53874219	A	C	T>G	Not	A	A	T	P	ref_denovo	2003-07-11	male	Australian Shepherd	2129768246	6308616	110013107	34348101	54691	780312	4259536492	12617232	110013107	4382166831	68696202	109382	780312	69585896
FAM006840	FAM006841	FAM006839	1390	1704	8	4133235	G	A	C>T,CG	Not	G	C	C	U	ref_denovo	2003-07-11	male	Australian Shepherd	2129768246	6308616	110013107	34348101	54691	780312	4259536492	12617232	110013107	4382166831	68696202	109382	780312	69585896
FAM006840	FAM006841	FAM006839	1390	1704	8	6471587	G	A	C>T,CG	Not	G	C	T	P	ref_denovo	2003-07-11	male	Australian Shepherd	2129768246	6308616	110013107	34348101	54691	780312	4259536492	12617232	110013107	4382166831	68696202	109382	780312	69585896
FAM006840	FAM006841	FAM006839	1390	1704	8	62492747	C	A	C>A	Not	C	C	A	U	ref_denovo	2003-07-11	male	Australian Shepherd	2129768246	6308616	110013107	34348101	54691	780312	4259536492	12617232	110013107	4382166831	68696202	109382	780312	69585896
FAM006840	FAM006841	FAM006839	1390	1704	10	46341332	T	C	T>C	Not	T	T	G	M	ref_denovo	2003-07-11	male	Australian Shepherd	2129768246	6308616	110013107	34348101	54691	780312	4259536492	12617232	110013107	4382166831	68696202	109382	780312	69585896
FAM006840	FAM006841	FAM006839	1390	1704	11	32171401	G	T	C>A	Not	G	A	A	U	ref_denovo	2003-07-11	male	Australian Shepherd	2129768246	6308616	110013107	34348101	54691	780312	4259536492	12617232	110013107	4382166831	68696202	109382	780312	69585896
FAM006840	FAM006841	FAM006839	1390	1704	12	22648077	A	G	T>C	Not	A	G	A	U	ref_denovo	2003-07-11	male	Australian Shepherd	2129768246	6308616	110013107	34348101	54691	780312	4259536492	12617232	110013107	4382166831	68696202	109382	780312	69585896
FAM006840	FAM006841	FAM006839	1390	1704	12	37132980	C	T	C>T	Not	c	t	t	P	ref_denovo	2003-07-11	male	Australian Shepherd	2129768246	6308616	110013107	34348101	54691	780312	4259536492	12617232	110013107	4382166831	68696202	109382	780312	69585896
FAM006840	FAM006841	FAM006839	1390	1704	15	35793939	T	C	T>C	Not	T	C	G	U	ref_denovo	2003-07-11	male	Australian Shepherd	2129768246	6308616	110013107	34348101	54691	780312	4259536492	12617232	110013107	4382166831	68696202	109382	780312	69585896
FAM006840	FAM006841	FAM006839	1390	1704	18	10979232	C	T	C>T,CG	Not	c	g	g	U	ref_denovo	2003-07-11	male	Australian Shepherd	2129768246	6308616	110013107	34348101	54691	780312	4259536492	12617232	110013107	4382166831	68696202	109382	780312	69585896
FAM006840	FAM006841	FAM006839	1390	1704	19	47973878	A	G	T>C	Not	a	C	g	M	ref_denovo	2003-07-11	male	Australian Shepherd	2129768246	6308616	110013107	34348101	54691	780312	4259536492	12617232	110013107	4382166831	68696202	109382	780312	69585896
FAM006840	FAM006841	FAM006839	1390	1704	20	57305794	C	T	C>T,CG	Not	C	A	G	U	ref_denovo	2003-07-11	male	Australian Shepherd	2129768246	6308616	110013107	34348101	54691	780312	4259536492	12617232	110013107	4382166831	68696202	109382	780312	69585896
FAM006840	FAM006841	FAM006839	1390	1704	21	11751527	A	T	T>A	Not	A	G	G	U	ref_denovo	2003-07-11	male	Australian Shepherd	2129768246	6308616	110013107	34348101	54691	780312	4259536492	12617232	110013107	4382166831	68696202	109382	780312	69585896
FAM006840	FAM006841	FAM006839	1390	1704	22	27925699	A	G	T>C	Not	A	C	C	U	ref_denovo	2003-07-11	male	Australian Shepherd	2129768246	6308616	110013107	34348101	54691	780312	4259536492	12617232	110013107	4382166831	68696202	109382	780312	69585896
FAM006840	FAM006841	FAM006839	1390	1704	24	302247	G	A	C>T	Not	G	G	T	P	ref_denovo	2003-07-11	male	Australian Shepherd	2129768246	6308616	110013107	34348101	54691	780312	4259536492	12617232	110013107	4382166831	68696202	109382	780312	69585896
FAM006840	FAM006841	FAM006839	1390	1704	24	20787651	T	C	T>C	Not	t	a	g	M	ref_denovo	2003-07-11	male	Australian Shepherd	2129768246	6308616	110013107	34348101	54691	780312	4259536492	12617232	110013107	4382166831	68696202	109382	780312	69585896
FAM006840	FAM006841	FAM006839	1390	1704	25	45881038	A	G	T>C	Not	A	A	A	P	ref_denovo	2003-07-11	male	Australian Shepherd	2129768246	6308616	110013107	34348101	54691	780312	4259536492	12617232	110013107	4382166831	68696202	109382	780312	69585896
FAM006840	FAM006841	FAM006839	1390	1704	26	24614142	G	T	C>A	Not	G	A	G	U	ref_denovo	2003-07-11	male	Australian Shepherd	2129768246	6308616	110013107	34348101	54691	780312	4259536492	12617232	110013107	4382166831	68696202	109382	780312	69585896
FAM006840	FAM006841	FAM006839	1390	1704	30	35993322	C	G	C>G	Not	C	A	C	U	ref_denovo	2003-07-11	male	Australian Shepherd	2129768246	6308616	110013107	34348101	54691	780312	4259536492	12617232	110013107	4382166831	68696202	109382	780312	69585896
FAM006840	FAM006841	FAM006839	1390	1704	31	338119	A	T	T>A	Not	a	a	t	U	ref_denovo	2003-07-11	male	Australian Shepherd	2129768246	6308616	110013107	34348101	54691	780312	4259536492	12617232	110013107	4382166831	68696202	109382	780312	69585896
FAM006840	FAM006841	FAM006839	1390	1704	33	13451074	T	C	T>C	Not	T	G	G	U	ref_denovo	2003-07-11	male	Australian Shepherd	2129768246	6308616	110013107	34348101	54691	780312	4259536492	12617232	110013107	4382166831	68696202	109382	780312	69585896
FAM006840	FAM006841	FAM006839	1390	1704	37	12051906	G	A	C>T,CG	Not	g	c	g	U	ref_denovo	2003-07-11	male	Australian Shepherd	2129768246	6308616	110013107	34348101	54691	780312	4259536492	12617232	110013107	4382166831	68696202	109382	780312	69585896
FAM006840	FAM006841	FAM006839	1390	1704	38	16902751	T	C	T>C	Not	T	C	G	U	ref_denovo	2003-07-11	male	Australian Shepherd	2129768246	6308616	110013107	34348101	54691	780312	4259536492	12617232	110013107	4382166831	68696202	109382	780312	69585896
FAM006843	FAM006840	FAM006842	1399	1734	1	65639664	T	C	T>C	Not	T	A	T	U	ref_denovo	2007-05-10	male	Australian Shepherd	2128545462	6304033	109765799	34248077	55153	783028	4257090924	12608066	109765799	4379464789	68496154	110306	783028	69389488
FAM006843	FAM006840	FAM006842	1399	1734	1	90485768	A	G	T>C	Not	A	A	G	U	ref_denovo	2007-05-10	male	Australian Shepherd	2128545462	6304033	109765799	34248077	55153	783028	4257090924	12608066	109765799	4379464789	68496154	110306	783028	69389488
FAM006843	FAM006840	FAM006842	1399	1734	2	27792662	A	G	T>C	Not	a	c	t	U	ref_denovo	2007-05-10	male	Australian Shepherd	2128545462	6304033	109765799	34248077	55153	783028	4257090924	12608066	109765799	4379464789	68496154	110306	783028	69389488
FAM006843	FAM006840	FAM006842	1399	1734	2	79452344	C	T	C>T,CG	Not	C	G	G	U	ref_denovo	2007-05-10	male	Australian Shepherd	2128545462	6304033	109765799	34248077	55153	783028	4257090924	12608066	109765799	4379464789	68496154	110306	783028	69389488
FAM006843	FAM006840	FAM006842	1399	1734	3	39541392	G	C	C>G	Not	G	C	G	#N/A	#N/A	2007-05-10	male	Australian Shepherd	2128545462	6304033	109765799	34248077	55153	783028	4257090924	12608066	109765799	4379464789	68496154	110306	783028	69389488
FAM006843	FAM006840	FAM006842	1399	1734	3	91381954	G	A	C>T,CG	CGisland	G	C	A	#N/A	#N/A	2007-05-10	male	Australian Shepherd	2128545462	6304033	109765799	34248077	55153	783028	4257090924	12608066	109765799	4379464789	68496154	110306	783028	69389488
FAM006843	FAM006840	FAM006842	1399	1734	5	24758915	G	C	C>G	Not	G	A	A	#N/A	#N/A	2007-05-10	male	Australian Shepherd	2128545462	6304033	109765799	34248077	55153	783028	4257090924	12608066	109765799	4379464789	68496154	110306	783028	69389488
FAM006843	FAM006840	FAM006842	1399	1734	6	34787721	C	T	C>T	Not	C	C	C	#N/A	#N/A	2007-05-10	male	Australian Shepherd	2128545462	6304033	109765799	34248077	55153	783028	4257090924	12608066	109765799	4379464789	68496154	110306	783028	69389488
FAM006843	FAM006840	FAM006842	1399	1734	8	64482630	A	G	T>C	Not	A	C	C	#N/A	#N/A	2007-05-10	male	Australian Shepherd	2128545462	6304033	109765799	34248077	55153	783028	4257090924	12608066	109765799	4379464789	68496154	110306	783028	69389488
FAM006843	FAM006840	FAM006842	1399	1734	11	14410527	G	C	C>G	Not	G	C	G	P	ref_denovo	2007-05-10	male	Australian Shepherd	2128545462	6304033	109765799	34248077	55153	783028	4257090924	12608066	109765799	4379464789	68496154	110306	783028	69389488
FAM006843	FAM006840	FAM006842	1399	1734	11	64472580	C	G	C>G	Not	C	C	C	U	ref_denovo	2007-05-10	male	Australian Shepherd	2128545462	6304033	109765799	34248077	55153	783028	4257090924	12608066	109765799	4379464789	68496154	110306	783028	69389488
FAM006843	FAM006840	FAM006842	1399	1734	13	35535329	G	A	C>T	Not	G	T	A	U	ref_denovo	2007-05-10	male	Australian Shepherd	2128545462	6304033	109765799	34248077	55153	783028	4257090924	12608066	109765799	4379464789	68496154	110306	783028	69389488
FAM006843	FAM006840	FAM006842	1399	1734	14	33441530	G	A	C>T	Not	G	G	T	U	ref_denovo	2007-05-10	male	Australian Shepherd	2128545462	6304033	109765799	34248077	55153	783028	4257090924	12608066	109765799	4379464789	68496154	110306	783028	69389488
FAM006843	FAM006840	FAM006842	1399	1734	15	6901710	T	C	T>C	Not	t	c	g	U	ref_denovo	2007-05-10	male	Australian Shepherd	2128545462	6304033	109765799	34248077	55153	783028	4257090924	12608066	109765799	4379464789	68496154	110306	783028	69389488
FAM006843	FAM006840	FAM006842	1399	1734	16	46662758	A	G	T>C	Not	A	T	A	P	ref_denovo	2007-05-10	male	Australian Shepherd	2128545462	6304033	109765799	34248077	55153	783028	4257090924	12608066	109765799	4379464789	68496154	110306	783028	69389488
FAM006843	FAM006840	FAM006842	1399	1734	16	46662761	T	A	T>A	Not	T	A	T	P	ref_denovo	2007-05-10	male	Australian Shepherd	2128545462	6304033	109765799	34248077	55153	783028	4257090924	12608066	109765799	4379464789	68496154	110306	783028	69389488
FAM006843	FAM006840	FAM006842	1399	1734	19	36788655	T	C	T>C	Not	T	A	T	P	ref_denovo	2007-05-10	male	Australian Shepherd	2128545462	6304033	109765799	34248077	55153	783028	4257090924	12608066	109765799	4379464789	68496154	110306	783028	69389488
FAM006843	FAM006840	FAM006842	1399	1734	22	45766524	G	A	C>T,CG	Not	G	C	G	U	ref_denovo	2007-05-10	male	Australian Shepherd	2128545462	6304033	109765799	34248077	55153	783028	4257090924	12608066	109765799	4379464789	68496154	110306	783028	69389488
FAM006843	FAM006840	FAM006842	1399	1734	26	30286916	C	T	C>T,CG	CGisland	C	C	G	U	ref_denovo	2007-05-10	male	Australian Shepherd	2128545462	6304033	109765799	34248077	55153	783028	4257090924	12608066	109765799	4379464789	68496154	110306	783028	69389488
FAM006843	FAM006840	FAM006842	1399	1734	28	5001275	A	G	T>C	Not	A	C	G	U	ref_denovo	2007-05-10	male	Australian Shepherd	2128545462	6304033	109765799	34248077	55153	783028	4257090924	12608066	109765799	4379464789	68496154	110306	783028	69389488
FAM006843	FAM006840	FAM006842	1399	1734	28	38566241	A	G	T>C	Not	a	T	c	P	ref_denovo	2007-05-10	male	Australian Shepherd	2128545462	6304033	109765799	34248077	55153	783028	4257090924	12608066	109765799	4379464789	68496154	110306	783028	69389488
FAM006843	FAM006840	FAM006842	1399	1734	30	13730481	A	G	T>C	Not	A	C	T	U	ref_denovo	2007-05-10	male	Australian Shepherd	2128545462	6304033	109765799	34248077	55153	783028	4257090924	12608066	109765799	4379464789	68496154	110306	783028	69389488
FAM006843	FAM006840	FAM006842	1399	1734	30	14174497	A	C	T>G	Not	A	T	G	U	ref_denovo	2007-05-10	male	Australian Shepherd	2128545462	6304033	109765799	34248077	55153	783028	4257090924	12608066	109765799	4379464789	68496154	110306	783028	69389488
FAM006843	FAM006840	FAM006842	1399	1734	31	33162043	T	C	T>C	Not	T	c	G	U	ref_denovo	2007-05-10	male	Australian Shepherd	2128545462	6304033	109765799	34248077	55153	783028	4257090924	12608066	109765799	4379464789	68496154	110306	783028	69389488
FAM006843	FAM006840	FAM006842	1399	1734	32	28460700	T	G	T>G	CGisland	T	G	C	P	ref_denovo	2007-05-10	male	Australian Shepherd	2128545462	6304033	109765799	34248077	55153	783028	4257090924	12608066	109765799	4379464789	68496154	110306	783028	69389488
FAM006843	FAM006840	FAM006842	1399	1734	33	1236913	A	G	T>C	Not	a	c	g	P	ref_denovo	2007-05-10	male	Australian Shepherd	2128545462	6304033	109765799	34248077	55153	783028	4257090924	12608066	109765799	4379464789	68496154	110306	783028	69389488
FAM006843	FAM006840	FAM006842	1399	1734	33	14053236	T	C	T>C	Not	T	T	C	U	ref_denovo	2007-05-10	male	Australian Shepherd	2128545462	6304033	109765799	34248077	55153	783028	4257090924	12608066	109765799	4379464789	68496154	110306	783028	69389488
FAM006843	FAM006840	FAM006842	1399	1734	34	55938	T	G	T>G	Not	t	c	a	#N/A	#N/A	2007-05-10	male	Australian Shepherd	2128545462	6304033	109765799	34248077	55153	783028	4257090924	12608066	109765799	4379464789	68496154	110306	783028	69389488
FAM006845	FAM006843	FAM006844	1210	1178	1	92610226	A	T	T>A	Not	a	c	t	U	ref_denovo	2010-09-01	female	Australian Shepherd	2127019661	6332825	110376080	33684576	87333	769166	4254039322	12665650	220752160	4487457132	67369152	174666	1538332	69082150
FAM006845	FAM006843	FAM006844	1210	1178	6	74191896	G	A	C>T	Not	g	t	a	U	ref_denovo	2010-09-01	female	Australian Shepherd	2127019661	6332825	110376080	33684576	87333	769166	4254039322	12665650	220752160	4487457132	67369152	174666	1538332	69082150
FAM006845	FAM006843	FAM006844	1210	1178	7	7763532	C	A	C>A	Not	C	T	T	U	ref_denovo	2010-09-01	female	Australian Shepherd	2127019661	6332825	110376080	33684576	87333	769166	4254039322	12665650	220752160	4487457132	67369152	174666	1538332	69082150
FAM006845	FAM006843	FAM006844	1210	1178	10	46931734	C	T	C>T,CG	Not	C	A	G	U	ref_denovo	2010-09-01	female	Australian Shepherd	2127019661	6332825	110376080	33684576	87333	769166	4254039322	12665650	220752160	4487457132	67369152	174666	1538332	69082150
FAM006845	FAM006843	FAM006844	1210	1178	13	23362618	G	A	C>T,CG	Not	G	C	C	P	ref_denovo	2010-09-01	female	Australian Shepherd	2127019661	6332825	110376080	33684576	87333	769166	4254039322	12665650	220752160	4487457132	67369152	174666	1538332	69082150
FAM006845	FAM006843	FAM006844	1210	1178	13	42761646	G	A	C>T	Not	g	t	c	U	ref_denovo	2010-09-01	female	Australian Shepherd	2127019661	6332825	110376080	33684576	87333	769166	4254039322	12665650	220752160	4487457132	67369152	174666	1538332	69082150
FAM006845	FAM006843	FAM006844	1210	1178	14	21277507	A	G	T>C	Not	a	a	a	U	ref_denovo	2010-09-01	female	Australian Shepherd	2127019661	6332825	110376080	33684576	87333	769166	4254039322	12665650	220752160	4487457132	67369152	174666	1538332	69082150
FAM006845	FAM006843	FAM006844	1210	1178	15	63243463	T	C	T>C	Not	t	a	t	M	ref_denovo	2010-09-01	female	Australian Shepherd	2127019661	6332825	110376080	33684576	87333	769166	4254039322	12665650	220752160	4487457132	67369152	174666	1538332	69082150
FAM006845	FAM006843	FAM006844	1210	1178	20	10256839	C	T	C>T	Not	C	C	C	P	ref_denovo	2010-09-01	female	Australian Shepherd	2127019661	6332825	110376080	33684576	87333	769166	4254039322	12665650	220752160	4487457132	67369152	174666	1538332	69082150
FAM006845	FAM006843	FAM006844	1210	1178	20	31922026	A	G	T>C	Not	a	t	t	P	ref_denovo	2010-09-01	female	Australian Shepherd	2127019661	6332825	110376080	33684576	87333	769166	4254039322	12665650	220752160	4487457132	67369152	174666	1538332	69082150
FAM006845	FAM006843	FAM006844	1210	1178	21	2449135	T	A	T>A	Not	T	A	G	U	ref_denovo	2010-09-01	female	Australian Shepherd	2127019661	6332825	110376080	33684576	87333	769166	4254039322	12665650	220752160	4487457132	67369152	174666	1538332	69082150
FAM006845	FAM006843	FAM006844	1210	1178	21	10199857	T	C	T>C	Not	T	T	G	M	ref_denovo	2010-09-01	female	Australian Shepherd	2127019661	6332825	110376080	33684576	87333	769166	4254039322	12665650	220752160	4487457132	67369152	174666	1538332	69082150
FAM006845	FAM006843	FAM006844	1210	1178	23	46296816	G	A	C>T	Not	G	T	A	M	ref_denovo	2010-09-01	female	Australian Shepherd	2127019661	6332825	110376080	33684576	87333	769166	4254039322	12665650	220752160	4487457132	67369152	174666	1538332	69082150
FAM006845	FAM006843	FAM006844	1210	1178	28	13415082	G	A	C>T	Not	g	a	a	U	ref_denovo	2010-09-01	female	Australian Shepherd	2127019661	6332825	110376080	33684576	87333	769166	4254039322	12665650	220752160	4487457132	67369152	174666	1538332	69082150
FAM006845	FAM006843	FAM006844	1210	1178	30	6145580	A	T	T>A	Not	a	c	c	U	ref_denovo	2010-09-01	female	Australian Shepherd	2127019661	6332825	110376080	33684576	87333	769166	4254039322	12665650	220752160	4487457132	67369152	174666	1538332	69082150
FAM006845	FAM006843	FAM006844	1210	1178	30	7754377	T	G	T>G	Not	T	G	T	U	ref_denovo	2010-09-01	female	Australian Shepherd	2127019661	6332825	110376080	33684576	87333	769166	4254039322	12665650	220752160	4487457132	67369152	174666	1538332	69082150
FAM006845	FAM006843	FAM006844	1210	1178	30	13924899	G	A	C>T	Not	G	A	G	P	ref_denovo	2010-09-01	female	Australian Shepherd	2127019661	6332825	110376080	33684576	87333	769166	4254039322	12665650	220752160	4487457132	67369152	174666	1538332	69082150
FAM006845	FAM006843	FAM006844	1210	1178	30	31049939	C	A	C>A	Not	C	T	T	P	ref_denovo	2010-09-01	female	Australian Shepherd	2127019661	6332825	110376080	33684576	87333	769166	4254039322	12665650	220752160	4487457132	67369152	174666	1538332	69082150
FAM006845	FAM006843	FAM006844	1210	1178	31	36403024	G	A	C>T,CG	Not	G	C	A	U	ref_denovo	2010-09-01	female	Australian Shepherd	2127019661	6332825	110376080	33684576	87333	769166	4254039322	12665650	220752160	4487457132	67369152	174666	1538332	69082150
FAM006845	FAM006843	FAM006844	1210	1178	36	24031447	A	G	T>C	Not	a	a	C	M	ref_somatic	2010-09-01	female	Australian Shepherd	2127019661	6332825	110376080	33684576	87333	769166	4254039322	12665650	220752160	4487457132	67369152	174666	1538332	69082150
FAM007840	FAM006840	FAM006842	1399	1734	1	54791678	A	G	T>C	CGisland	A	C	C	U	ref_denovo	2007-05-10	male	Australian Shepherd	2124415354	6274891	109513816	29955461	104882	691933	4248830708	12549782	109513816	4370894306	59910922	209764	691933	60812619
FAM007840	FAM006840	FAM006842	1399	1734	2	41003763	C	T	C>T	Not	C	A	A	U	ref_denovo	2007-05-10	male	Australian Shepherd	2124415354	6274891	109513816	29955461	104882	691933	4248830708	12549782	109513816	4370894306	59910922	209764	691933	60812619
FAM007840	FAM006840	FAM006842	1399	1734	2	58115222	A	T	T>A	Not	a	g	g	U	ref_denovo	2007-05-10	male	Australian Shepherd	2124415354	6274891	109513816	29955461	104882	691933	4248830708	12549782	109513816	4370894306	59910922	209764	691933	60812619
FAM007840	FAM006840	FAM006842	1399	1734	2	80132560	G	A	C>T,CG	Not	G	C	A	U	ref_denovo	2007-05-10	male	Australian Shepherd	2124415354	6274891	109513816	29955461	104882	691933	4248830708	12549782	109513816	4370894306	59910922	209764	691933	60812619
FAM007840	FAM006840	FAM006842	1399	1734	3	49257564	A	G	T>C	Not	A	A	C	U	ref_denovo	2007-05-10	male	Australian Shepherd	2124415354	6274891	109513816	29955461	104882	691933	4248830708	12549782	109513816	4370894306	59910922	209764	691933	60812619
FAM007840	FAM006840	FAM006842	1399	1734	3	63348996	A	C	T>G	Not	A	C	T	U	ref_denovo	2007-05-10	male	Australian Shepherd	2124415354	6274891	109513816	29955461	104882	691933	4248830708	12549782	109513816	4370894306	59910922	209764	691933	60812619
FAM007840	FAM006840	FAM006842	1399	1734	4	4889034	G	C	C>G	Not	G	A	T	U	ref_denovo	2007-05-10	male	Australian Shepherd	2124415354	6274891	109513816	29955461	104882	691933	4248830708	12549782	109513816	4370894306	59910922	209764	691933	60812619
FAM007840	FAM006840	FAM006842	1399	1734	5	83716223	G	A	C>T,CG	Not	G	C	T	P	ref_denovo	2007-05-10	male	Australian Shepherd	2124415354	6274891	109513816	29955461	104882	691933	4248830708	12549782	109513816	4370894306	59910922	209764	691933	60812619
FAM007840	FAM006840	FAM006842	1399	1734	8	16973714	G	T	C>A	Not	G	G	C	M	ref_denovo	2007-05-10	male	Australian Shepherd	2124415354	6274891	109513816	29955461	104882	691933	4248830708	12549782	109513816	4370894306	59910922	209764	691933	60812619
FAM007840	FAM006840	FAM006842	1399	1734	9	46537679	G	A	C>T	Not	G	A	A	P	ref_denovo	2007-05-10	male	Australian Shepherd	2124415354	6274891	109513816	29955461	104882	691933	4248830708	12549782	109513816	4370894306	59910922	209764	691933	60812619
FAM007840	FAM006840	FAM006842	1399	1734	10	25569776	C	T	C>T	Not	C	G	A	P	ref_denovo	2007-05-10	male	Australian Shepherd	2124415354	6274891	109513816	29955461	104882	691933	4248830708	12549782	109513816	4370894306	59910922	209764	691933	60812619
FAM007840	FAM006840	FAM006842	1399	1734	11	38910137	T	C	T>C	Not	T	A	A	M	ref_denovo	2007-05-10	male	Australian Shepherd	2124415354	6274891	109513816	29955461	104882	691933	4248830708	12549782	109513816	4370894306	59910922	209764	691933	60812619
FAM007840	FAM006840	FAM006842	1399	1734	11	53141894	G	T	C>A	Not	G	G	G	U	ref_denovo	2007-05-10	male	Australian Shepherd	2124415354	6274891	109513816	29955461	104882	691933	4248830708	12549782	109513816	4370894306	59910922	209764	691933	60812619
FAM007840	FAM006840	FAM006842	1399	1734	12	14109117	C	T	C>T	Not	C	T	C	M	ref_denovo	2007-05-10	male	Australian Shepherd	2124415354	6274891	109513816	29955461	104882	691933	4248830708	12549782	109513816	4370894306	59910922	209764	691933	60812619
FAM007840	FAM006840	FAM006842	1399	1734	14	43954224	A	G	T>C	Not	a	T	g	U	ref_denovo	2007-05-10	male	Australian Shepherd	2124415354	6274891	109513816	29955461	104882	691933	4248830708	12549782	109513816	4370894306	59910922	209764	691933	60812619
FAM007840	FAM006840	FAM006842	1399	1734	15	40571492	A	G	T>C	Not	A	T	C	M	ref_denovo	2007-05-10	male	Australian Shepherd	2124415354	6274891	109513816	29955461	104882	691933	4248830708	12549782	109513816	4370894306	59910922	209764	691933	60812619
FAM007840	FAM006840	FAM006842	1399	1734	16	32528642	C	T	C>T	Not	C	G	T	U	ref_denovo	2007-05-10	male	Australian Shepherd	2124415354	6274891	109513816	29955461	104882	691933	4248830708	12549782	109513816	4370894306	59910922	209764	691933	60812619
FAM007840	FAM006840	FAM006842	1399	1734	16	34298831	G	A	C>T	Not	g	t	g	P	ref_denovo	2007-05-10	male	Australian Shepherd	2124415354	6274891	109513816	29955461	104882	691933	4248830708	12549782	109513816	4370894306	59910922	209764	691933	60812619
FAM007840	FAM006840	FAM006842	1399	1734	17	23485374	T	C	T>C	Not	t	t	c	P	ref_denovo	2007-05-10	male	Australian Shepherd	2124415354	6274891	109513816	29955461	104882	691933	4248830708	12549782	109513816	4370894306	59910922	209764	691933	60812619
FAM007840	FAM006840	FAM006842	1399	1734	17	27905074	T	G	T>G	Not	T	G	T	P	ref_denovo	2007-05-10	male	Australian Shepherd	2124415354	6274891	109513816	29955461	104882	691933	4248830708	12549782	109513816	4370894306	59910922	209764	691933	60812619
FAM007840	FAM006840	FAM006842	1399	1734	18	13320896	G	T	C>A	Not	G	T	A	P	ref_denovo	2007-05-10	male	Australian Shepherd	2124415354	6274891	109513816	29955461	104882	691933	4248830708	12549782	109513816	4370894306	59910922	209764	691933	60812619
FAM007840	FAM006840	FAM006842	1399	1734	20	18041918	T	C	T>C	Not	t	c	c	U	ref_denovo	2007-05-10	male	Australian Shepherd	2124415354	6274891	109513816	29955461	104882	691933	4248830708	12549782	109513816	4370894306	59910922	209764	691933	60812619
FAM007840	FAM006840	FAM006842	1399	1734	22	1340740	T	C	T>C	Not	t	a	t	U	ref_denovo	2007-05-10	male	Australian Shepherd	2124415354	6274891	109513816	29955461	104882	691933	4248830708	12549782	109513816	4370894306	59910922	209764	691933	60812619
FAM007840	FAM006840	FAM006842	1399	1734	31	7093009	T	C	T>C	Not	t	a	g	P	ref_denovo	2007-05-10	male	Australian Shepherd	2124415354	6274891	109513816	29955461	104882	691933	4248830708	12549782	109513816	4370894306	59910922	209764	691933	60812619
FAM007840	FAM006840	FAM006842	1399	1734	31	39490964	G	A	C>T	CGisland	G	G	G	U	ref_somatic	2007-05-10	male	Australian Shepherd	2124415354	6274891	109513816	29955461	104882	691933	4248830708	12549782	109513816	4370894306	59910922	209764	691933	60812619
FAM007840	FAM006840	FAM006842	1399	1734	33	27668180	C	T	C>T,CG	Not	c	a	g	U	ref_somatic	2007-05-10	male	Australian Shepherd	2124415354	6274891	109513816	29955461	104882	691933	4248830708	12549782	109513816	4370894306	59910922	209764	691933	60812619
FAM007840	FAM006840	FAM006842	1399	1734	36	12964531	A	G	T>C	Not	a	t	t	U	ref_denovo	2007-05-10	male	Australian Shepherd	2124415354	6274891	109513816	29955461	104882	691933	4248830708	12549782	109513816	4370894306	59910922	209764	691933	60812619
FAM007840	FAM006840	FAM006842	1399	1734	37	28861606	C	T	C>T	Not	C	A	T	U	ref_denovo	2007-05-10	male	Australian Shepherd	2124415354	6274891	109513816	29955461	104882	691933	4248830708	12549782	109513816	4370894306	59910922	209764	691933	60812619
FAM007841	FAM006840	FAM006842	1399	1734	1	30053498	T	C	T>C	Not	T	G	C	P	ref_denovo	2007-05-10	male	Australian Shepherd	2111583321	6115016	109548720	25951796	114664	670045	4223166642	12230032	109548720	4344945394	51903592	229328	670045	52802965
FAM007841	FAM006840	FAM006842	1399	1734	1	102546838	C	T	C>T	Not	C	A	A	M	ref_denovo	2007-05-10	male	Australian Shepherd	2111583321	6115016	109548720	25951796	114664	670045	4223166642	12230032	109548720	4344945394	51903592	229328	670045	52802965
FAM007841	FAM006840	FAM006842	1399	1734	2	3057437	C	T	C>T	Not	c	a	t	U	ref_denovo	2007-05-10	male	Australian Shepherd	2111583321	6115016	109548720	25951796	114664	670045	4223166642	12230032	109548720	4344945394	51903592	229328	670045	52802965
FAM007841	FAM006840	FAM006842	1399	1734	3	14890797	G	A	C>T	Not	G	T	G	U	ref_denovo	2007-05-10	male	Australian Shepherd	2111583321	6115016	109548720	25951796	114664	670045	4223166642	12230032	109548720	4344945394	51903592	229328	670045	52802965
FAM007841	FAM006840	FAM006842	1399	1734	5	49398867	G	A	C>T	Not	G	G	G	U	ref_denovo	2007-05-10	male	Australian Shepherd	2111583321	6115016	109548720	25951796	114664	670045	4223166642	12230032	109548720	4344945394	51903592	229328	670045	52802965
FAM007841	FAM006840	FAM006842	1399	1734	7	77752713	A	C	T>G	Not	A	C	G	P	ref_denovo	2007-05-10	male	Australian Shepherd	2111583321	6115016	109548720	25951796	114664	670045	4223166642	12230032	109548720	4344945394	51903592	229328	670045	52802965
FAM007841	FAM006840	FAM006842	1399	1734	8	5208498	G	A	C>T	Not	g	g	a	U	ref_denovo	2007-05-10	male	Australian Shepherd	2111583321	6115016	109548720	25951796	114664	670045	4223166642	12230032	109548720	4344945394	51903592	229328	670045	52802965
FAM007841	FAM006840	FAM006842	1399	1734	8	52466933	G	A	C>T	Not	G	G	A	U	ref_denovo	2007-05-10	male	Australian Shepherd	2111583321	6115016	109548720	25951796	114664	670045	4223166642	12230032	109548720	4344945394	51903592	229328	670045	52802965
FAM007841	FAM006840	FAM006842	1399	1734	9	56821565	C	T	C>T,CG	Not	C	A	G	U	ref_denovo	2007-05-10	male	Australian Shepherd	2111583321	6115016	109548720	25951796	114664	670045	4223166642	12230032	109548720	4344945394	51903592	229328	670045	52802965
FAM007841	FAM006840	FAM006842	1399	1734	10	38789067	C	A	C>A	Not	C	C	G	U	ref_denovo	2007-05-10	male	Australian Shepherd	2111583321	6115016	109548720	25951796	114664	670045	4223166642	12230032	109548720	4344945394	51903592	229328	670045	52802965
FAM007841	FAM006840	FAM006842	1399	1734	12	46943657	A	G	T>C	Not	a	A	c	M	ref_denovo	2007-05-10	male	Australian Shepherd	2111583321	6115016	109548720	25951796	114664	670045	4223166642	12230032	109548720	4344945394	51903592	229328	670045	52802965
FAM007841	FAM006840	FAM006842	1399	1734	13	29324256	C	T	C>T	Not	C	T	A	U	ref_denovo	2007-05-10	male	Australian Shepherd	2111583321	6115016	109548720	25951796	114664	670045	4223166642	12230032	109548720	4344945394	51903592	229328	670045	52802965
FAM007841	FAM006840	FAM006842	1399	1734	14	15735348	T	G	T>G	Not	T	G	T	M	ref_denovo	2007-05-10	male	Australian Shepherd	2111583321	6115016	109548720	25951796	114664	670045	4223166642	12230032	109548720	4344945394	51903592	229328	670045	52802965
FAM007841	FAM006840	FAM006842	1399	1734	14	55601953	T	C	T>C	Not	T	A	A	M	ref_denovo	2007-05-10	male	Australian Shepherd	2111583321	6115016	109548720	25951796	114664	670045	4223166642	12230032	109548720	4344945394	51903592	229328	670045	52802965
FAM007841	FAM006840	FAM006842	1399	1734	17	46808335	T	C	T>C	Not	t	g	a	U	ref_denovo	2007-05-10	male	Australian Shepherd	2111583321	6115016	109548720	25951796	114664	670045	4223166642	12230032	109548720	4344945394	51903592	229328	670045	52802965
FAM007841	FAM006840	FAM006842	1399	1734	19	9056838	T	C	T>C	Not	t	g	g	U	ref_denovo	2007-05-10	male	Australian Shepherd	2111583321	6115016	109548720	25951796	114664	670045	4223166642	12230032	109548720	4344945394	51903592	229328	670045	52802965
FAM007841	FAM006840	FAM006842	1399	1734	23	25689848	A	C	T>G	Not	A	T	T	U	ref_denovo	2007-05-10	male	Australian Shepherd	2111583321	6115016	109548720	25951796	114664	670045	4223166642	12230032	109548720	4344945394	51903592	229328	670045	52802965
FAM007841	FAM006840	FAM006842	1399	1734	24	18857513	C	T	C>T	Not	C	C	C	U	ref_denovo	2007-05-10	male	Australian Shepherd	2111583321	6115016	109548720	25951796	114664	670045	4223166642	12230032	109548720	4344945394	51903592	229328	670045	52802965
FAM007841	FAM006840	FAM006842	1399	1734	25	47129005	A	G	T>C	Not	a	T	g	M	ref_denovo	2007-05-10	male	Australian Shepherd	2111583321	6115016	109548720	25951796	114664	670045	4223166642	12230032	109548720	4344945394	51903592	229328	670045	52802965
FAM007841	FAM006840	FAM006842	1399	1734	26	10341300	A	C	T>G	Not	A	T	C	P	ref_denovo	2007-05-10	male	Australian Shepherd	2111583321	6115016	109548720	25951796	114664	670045	4223166642	12230032	109548720	4344945394	51903592	229328	670045	52802965
FAM007841	FAM006840	FAM006842	1399	1734	31	23622461	A	C	T>G	Not	a	g	a	P	ref_denovo	2007-05-10	male	Australian Shepherd	2111583321	6115016	109548720	25951796	114664	670045	4223166642	12230032	109548720	4344945394	51903592	229328	670045	52802965
FAM007841	FAM006840	FAM006842	1399	1734	33	16109577	G	T	C>A	Not	G	A	C	U	ref_denovo	2007-05-10	male	Australian Shepherd	2111583321	6115016	109548720	25951796	114664	670045	4223166642	12230032	109548720	4344945394	51903592	229328	670045	52802965
FAM007841	FAM006840	FAM006842	1399	1734	38	3723236	T	C	T>C	Not	T	G	C	U	ref_denovo	2007-05-10	male	Australian Shepherd	2111583321	6115016	109548720	25951796	114664	670045	4223166642	12230032	109548720	4344945394	51903592	229328	670045	52802965
FAM007842	FAM006840	FAM006842	1399	1734	1	1357096	A	C	T>G	Not	A	A	G	U	ref_denovo	2007-05-10	male	Australian Shepherd	2124794464	6270688	109666858	31754296	109685	735830	4249588928	12541376	109666858	4371797162	63508592	219370	735830	64463792
FAM007842	FAM006840	FAM006842	1399	1734	1	44801473	C	G	C>G	Not	C	C	A	U	ref_denovo	2007-05-10	male	Australian Shepherd	2124794464	6270688	109666858	31754296	109685	735830	4249588928	12541376	109666858	4371797162	63508592	219370	735830	64463792
FAM007842	FAM006840	FAM006842	1399	1734	1	51713139	C	T	C>T	Not	C	C	C	P	ref_denovo	2007-05-10	male	Australian Shepherd	2124794464	6270688	109666858	31754296	109685	735830	4249588928	12541376	109666858	4371797162	63508592	219370	735830	64463792
FAM007842	FAM006840	FAM006842	1399	1734	2	18437040	T	C	T>C	Not	T	G	T	U	ref_denovo	2007-05-10	male	Australian Shepherd	2124794464	6270688	109666858	31754296	109685	735830	4249588928	12541376	109666858	4371797162	63508592	219370	735830	64463792
FAM007842	FAM006840	FAM006842	1399	1734	2	27392977	C	T	C>T	Not	C	T	T	P	ref_denovo	2007-05-10	male	Australian Shepherd	2124794464	6270688	109666858	31754296	109685	735830	4249588928	12541376	109666858	4371797162	63508592	219370	735830	64463792
FAM007842	FAM006840	FAM006842	1399	1734	2	80159374	G	A	C>T,CG	Not	G	C	G	U	ref_denovo	2007-05-10	male	Australian Shepherd	2124794464	6270688	109666858	31754296	109685	735830	4249588928	12541376	109666858	4371797162	63508592	219370	735830	64463792
FAM007842	FAM006840	FAM006842	1399	1734	5	6014486	C	T	C>T	Not	C	C	C	U	ref_denovo	2007-05-10	male	Australian Shepherd	2124794464	6270688	109666858	31754296	109685	735830	4249588928	12541376	109666858	4371797162	63508592	219370	735830	64463792
FAM007842	FAM006840	FAM006842	1399	1734	5	32378216	C	T	C>T	Not	C	C	T	P	ref_denovo	2007-05-10	male	Australian Shepherd	2124794464	6270688	109666858	31754296	109685	735830	4249588928	12541376	109666858	4371797162	63508592	219370	735830	64463792
FAM007842	FAM006840	FAM006842	1399	1734	5	34977216	C	T	C>T,CG	Not	C	T	G	U	ref_denovo	2007-05-10	male	Australian Shepherd	2124794464	6270688	109666858	31754296	109685	735830	4249588928	12541376	109666858	4371797162	63508592	219370	735830	64463792
FAM007842	FAM006840	FAM006842	1399	1734	5	58915429	A	G	T>C	Not	A	A	C	U	ref_denovo	2007-05-10	male	Australian Shepherd	2124794464	6270688	109666858	31754296	109685	735830	4249588928	12541376	109666858	4371797162	63508592	219370	735830	64463792
FAM007842	FAM006840	FAM006842	1399	1734	6	15392623	G	A	C>T	Not	G	A	A	#N/A	#N/A	2007-05-10	male	Australian Shepherd	2124794464	6270688	109666858	31754296	109685	735830	4249588928	12541376	109666858	4371797162	63508592	219370	735830	64463792
FAM007842	FAM006840	FAM006842	1399	1734	6	76903287	G	A	C>T	CGisland	G	G	G	#N/A	#N/A	2007-05-10	male	Australian Shepherd	2124794464	6270688	109666858	31754296	109685	735830	4249588928	12541376	109666858	4371797162	63508592	219370	735830	64463792
FAM007842	FAM006840	FAM006842	1399	1734	7	58257080	T	G	T>G	Not	T	T	C	#N/A	#N/A	2007-05-10	male	Australian Shepherd	2124794464	6270688	109666858	31754296	109685	735830	4249588928	12541376	109666858	4371797162	63508592	219370	735830	64463792
FAM007842	FAM006840	FAM006842	1399	1734	7	62509633	G	A	C>T	Not	G	T	T	#N/A	#N/A	2007-05-10	male	Australian Shepherd	2124794464	6270688	109666858	31754296	109685	735830	4249588928	12541376	109666858	4371797162	63508592	219370	735830	64463792
FAM007842	FAM006840	FAM006842	1399	1734	7	69440065	A	G	T>C	Not	A	A	C	#N/A	#N/A	2007-05-10	male	Australian Shepherd	2124794464	6270688	109666858	31754296	109685	735830	4249588928	12541376	109666858	4371797162	63508592	219370	735830	64463792
FAM007842	FAM006840	FAM006842	1399	1734	7	70667529	A	G	T>C	Not	A	C	G	#N/A	#N/A	2007-05-10	male	Australian Shepherd	2124794464	6270688	109666858	31754296	109685	735830	4249588928	12541376	109666858	4371797162	63508592	219370	735830	64463792
FAM007842	FAM006840	FAM006842	1399	1734	8	14396784	C	T	C>T	Not	C	A	C	#N/A	#N/A	2007-05-10	male	Australian Shepherd	2124794464	6270688	109666858	31754296	109685	735830	4249588928	12541376	109666858	4371797162	63508592	219370	735830	64463792
FAM007842	FAM006840	FAM006842	1399	1734	9	17841634	T	G	T>G	Not	T	T	T	#N/A	#N/A	2007-05-10	male	Australian Shepherd	2124794464	6270688	109666858	31754296	109685	735830	4249588928	12541376	109666858	4371797162	63508592	219370	735830	64463792
FAM007842	FAM006840	FAM006842	1399	1734	10	1686804	C	T	C>T,CG	Not	C	C	G	P	ref_denovo	2007-05-10	male	Australian Shepherd	2124794464	6270688	109666858	31754296	109685	735830	4249588928	12541376	109666858	4371797162	63508592	219370	735830	64463792
FAM007842	FAM006840	FAM006842	1399	1734	11	69564861	C	A	C>A	Not	C	A	T	M	ref_denovo	2007-05-10	male	Australian Shepherd	2124794464	6270688	109666858	31754296	109685	735830	4249588928	12541376	109666858	4371797162	63508592	219370	735830	64463792
FAM007842	FAM006840	FAM006842	1399	1734	13	589445	A	G	T>C	Not	A	G	A	M	ref_denovo	2007-05-10	male	Australian Shepherd	2124794464	6270688	109666858	31754296	109685	735830	4249588928	12541376	109666858	4371797162	63508592	219370	735830	64463792
FAM007842	FAM006840	FAM006842	1399	1734	14	3288049	C	T	C>T,CG	Not	C	T	G	U	ref_denovo	2007-05-10	male	Australian Shepherd	2124794464	6270688	109666858	31754296	109685	735830	4249588928	12541376	109666858	4371797162	63508592	219370	735830	64463792
FAM007842	FAM006840	FAM006842	1399	1734	14	58993951	C	G	C>G	Not	C	C	C	P	ref_denovo	2007-05-10	male	Australian Shepherd	2124794464	6270688	109666858	31754296	109685	735830	4249588928	12541376	109666858	4371797162	63508592	219370	735830	64463792
FAM007842	FAM006840	FAM006842	1399	1734	17	56047001	T	C	T>C	Not	T	A	G	U	ref_denovo	2007-05-10	male	Australian Shepherd	2124794464	6270688	109666858	31754296	109685	735830	4249588928	12541376	109666858	4371797162	63508592	219370	735830	64463792
FAM007842	FAM006840	FAM006842	1399	1734	18	33459129	T	C	T>C	Not	T	C	G	U	ref_denovo	2007-05-10	male	Australian Shepherd	2124794464	6270688	109666858	31754296	109685	735830	4249588928	12541376	109666858	4371797162	63508592	219370	735830	64463792
FAM007842	FAM006840	FAM006842	1399	1734	23	15140041	A	G	T>C	Not	A	A	T	U	ref_denovo	2007-05-10	male	Australian Shepherd	2124794464	6270688	109666858	31754296	109685	735830	4249588928	12541376	109666858	4371797162	63508592	219370	735830	64463792
FAM007842	FAM006840	FAM006842	1399	1734	23	31217005	C	T	C>T	Not	C	C	C	U	ref_somatic	2007-05-10	male	Australian Shepherd	2124794464	6270688	109666858	31754296	109685	735830	4249588928	12541376	109666858	4371797162	63508592	219370	735830	64463792
FAM007842	FAM006840	FAM006842	1399	1734	23	36586908	A	G	T>C	Not	A	A	T	U	ref_denovo	2007-05-10	male	Australian Shepherd	2124794464	6270688	109666858	31754296	109685	735830	4249588928	12541376	109666858	4371797162	63508592	219370	735830	64463792
FAM007842	FAM006840	FAM006842	1399	1734	28	1898143	T	C	T>C	Not	t	g	g	M	ref_denovo	2007-05-10	male	Australian Shepherd	2124794464	6270688	109666858	31754296	109685	735830	4249588928	12541376	109666858	4371797162	63508592	219370	735830	64463792
FAM007842	FAM006840	FAM006842	1399	1734	32	23413584	T	C	T>C	Not	T	A	G	U	ref_denovo	2007-05-10	male	Australian Shepherd	2124794464	6270688	109666858	31754296	109685	735830	4249588928	12541376	109666858	4371797162	63508592	219370	735830	64463792
FAM007842	FAM006840	FAM006842	1399	1734	32	37074275	A	G	T>C	Not	A	T	T	U	ref_denovo	2007-05-10	male	Australian Shepherd	2124794464	6270688	109666858	31754296	109685	735830	4249588928	12541376	109666858	4371797162	63508592	219370	735830	64463792
FAM007843	FAM006841	FAM006839	1390	1704	2	68887562	G	A	C>T	Not	G	G	G	#N/A	#N/A	2003-07-11	female	Australian Shepherd	2124291813	6306769	110384513	30262721	71711	689289	4248583626	12613538	220769026	4481966190	60525442	143422	1378578	62047442
FAM007843	FAM006841	FAM006839	1390	1704	4	10324821	T	C	T>C	Not	t	a	t	#N/A	#N/A	2003-07-11	female	Australian Shepherd	2124291813	6306769	110384513	30262721	71711	689289	4248583626	12613538	220769026	4481966190	60525442	143422	1378578	62047442
FAM007843	FAM006841	FAM006839	1390	1704	6	22772626	T	C	T>C	Not	t	a	t	#N/A	#N/A	2003-07-11	female	Australian Shepherd	2124291813	6306769	110384513	30262721	71711	689289	4248583626	12613538	220769026	4481966190	60525442	143422	1378578	62047442
FAM007843	FAM006841	FAM006839	1390	1704	6	47951127	G	A	C>T	Not	G	T	C	#N/A	#N/A	2003-07-11	female	Australian Shepherd	2124291813	6306769	110384513	30262721	71711	689289	4248583626	12613538	220769026	4481966190	60525442	143422	1378578	62047442
FAM007843	FAM006841	FAM006839	1390	1704	7	26178000	C	T	C>T	Not	C	A	A	#N/A	#N/A	2003-07-11	female	Australian Shepherd	2124291813	6306769	110384513	30262721	71711	689289	4248583626	12613538	220769026	4481966190	60525442	143422	1378578	62047442
FAM007843	FAM006841	FAM006839	1390	1704	9	2238432	G	A	C>T,CG	Not	G	C	G	#N/A	#N/A	2003-07-11	female	Australian Shepherd	2124291813	6306769	110384513	30262721	71711	689289	4248583626	12613538	220769026	4481966190	60525442	143422	1378578	62047442
FAM007843	FAM006841	FAM006839	1390	1704	9	12560176	C	T	C>T,CG	Not	C	A	G	#N/A	#N/A	2003-07-11	female	Australian Shepherd	2124291813	6306769	110384513	30262721	71711	689289	4248583626	12613538	220769026	4481966190	60525442	143422	1378578	62047442
FAM007843	FAM006841	FAM006839	1390	1704	9	25499289	T	C	T>C	Not	T	G	A	#N/A	#N/A	2003-07-11	female	Australian Shepherd	2124291813	6306769	110384513	30262721	71711	689289	4248583626	12613538	220769026	4481966190	60525442	143422	1378578	62047442
FAM007843	FAM006841	FAM006839	1390	1704	11	14560422	A	G	T>C	Not	A	T	G	#N/A	#N/A	2003-07-11	female	Australian Shepherd	2124291813	6306769	110384513	30262721	71711	689289	4248583626	12613538	220769026	4481966190	60525442	143422	1378578	62047442
FAM007843	FAM006841	FAM006839	1390	1704	11	32369164	A	G	T>C	Not	A	A	A	#N/A	#N/A	2003-07-11	female	Australian Shepherd	2124291813	6306769	110384513	30262721	71711	689289	4248583626	12613538	220769026	4481966190	60525442	143422	1378578	62047442
FAM007843	FAM006841	FAM006839	1390	1704	12	8762949	G	T	C>A	Not	G	T	C	#N/A	#N/A	2003-07-11	female	Australian Shepherd	2124291813	6306769	110384513	30262721	71711	689289	4248583626	12613538	220769026	4481966190	60525442	143422	1378578	62047442
FAM007843	FAM006841	FAM006839	1390	1704	12	12108871	G	A	C>T	Not	G	T	T	#N/A	#N/A	2003-07-11	female	Australian Shepherd	2124291813	6306769	110384513	30262721	71711	689289	4248583626	12613538	220769026	4481966190	60525442	143422	1378578	62047442
FAM007843	FAM006841	FAM006839	1390	1704	13	49264888	G	A	C>T	Not	G	G	C	#N/A	#N/A	2003-07-11	female	Australian Shepherd	2124291813	6306769	110384513	30262721	71711	689289	4248583626	12613538	220769026	4481966190	60525442	143422	1378578	62047442
FAM007843	FAM006841	FAM006839	1390	1704	14	9097278	T	C	T>C	Not	T	A	G	#N/A	#N/A	2003-07-11	female	Australian Shepherd	2124291813	6306769	110384513	30262721	71711	689289	4248583626	12613538	220769026	4481966190	60525442	143422	1378578	62047442
FAM007843	FAM006841	FAM006839	1390	1704	14	56155763	A	G	T>C	Not	A	C	C	#N/A	#N/A	2003-07-11	female	Australian Shepherd	2124291813	6306769	110384513	30262721	71711	689289	4248583626	12613538	220769026	4481966190	60525442	143422	1378578	62047442
FAM007843	FAM006841	FAM006839	1390	1704	16	29093242	T	A	T>A	Not	T	G	A	#N/A	#N/A	2003-07-11	female	Australian Shepherd	2124291813	6306769	110384513	30262721	71711	689289	4248583626	12613538	220769026	4481966190	60525442	143422	1378578	62047442
FAM007843	FAM006841	FAM006839	1390	1704	17	6017569	A	G	T>C	Not	A	T	T	#N/A	#N/A	2003-07-11	female	Australian Shepherd	2124291813	6306769	110384513	30262721	71711	689289	4248583626	12613538	220769026	4481966190	60525442	143422	1378578	62047442
FAM007843	FAM006841	FAM006839	1390	1704	19	10882573	G	T	C>A	Not	G	G	C	#N/A	#N/A	2003-07-11	female	Australian Shepherd	2124291813	6306769	110384513	30262721	71711	689289	4248583626	12613538	220769026	4481966190	60525442	143422	1378578	62047442
FAM007843	FAM006841	FAM006839	1390	1704	20	19542985	G	C	C>G	Not	G	A	A	#N/A	#N/A	2003-07-11	female	Australian Shepherd	2124291813	6306769	110384513	30262721	71711	689289	4248583626	12613538	220769026	4481966190	60525442	143422	1378578	62047442
FAM007843	FAM006841	FAM006839	1390	1704	20	50843299	G	T	C>A	CGisland	G	C	C	#N/A	#N/A	2003-07-11	female	Australian Shepherd	2124291813	6306769	110384513	30262721	71711	689289	4248583626	12613538	220769026	4481966190	60525442	143422	1378578	62047442
FAM007843	FAM006841	FAM006839	1390	1704	20	56340507	G	T	C>A	Not	G	T	A	#N/A	#N/A	2003-07-11	female	Australian Shepherd	2124291813	6306769	110384513	30262721	71711	689289	4248583626	12613538	220769026	4481966190	60525442	143422	1378578	62047442
FAM007843	FAM006841	FAM006839	1390	1704	21	41813761	G	A	C>T,CG	Not	G	C	C	#N/A	#N/A	2003-07-11	female	Australian Shepherd	2124291813	6306769	110384513	30262721	71711	689289	4248583626	12613538	220769026	4481966190	60525442	143422	1378578	62047442
FAM007843	FAM006841	FAM006839	1390	1704	23	23423988	C	G	C>G	Not	C	C	A	#N/A	#N/A	2003-07-11	female	Australian Shepherd	2124291813	6306769	110384513	30262721	71711	689289	4248583626	12613538	220769026	4481966190	60525442	143422	1378578	62047442
FAM007843	FAM006841	FAM006839	1390	1704	23	44245078	A	G	T>C	Not	A	G	G	#N/A	#N/A	2003-07-11	female	Australian Shepherd	2124291813	6306769	110384513	30262721	71711	689289	4248583626	12613538	220769026	4481966190	60525442	143422	1378578	62047442
FAM007843	FAM006841	FAM006839	1390	1704	25	5735689	G	T	C>A	Not	g	g	c	#N/A	#N/A	2003-07-11	female	Australian Shepherd	2124291813	6306769	110384513	30262721	71711	689289	4248583626	12613538	220769026	4481966190	60525442	143422	1378578	62047442
FAM007843	FAM006841	FAM006839	1390	1704	29	19362048	T	C	T>C	Not	T	G	G	#N/A	#N/A	2003-07-11	female	Australian Shepherd	2124291813	6306769	110384513	30262721	71711	689289	4248583626	12613538	220769026	4481966190	60525442	143422	1378578	62047442
FAM007843	FAM006841	FAM006839	1390	1704	32	27009942	G	A	C>T	Not	G	T	C	#N/A	#N/A	2003-07-11	female	Australian Shepherd	2124291813	6306769	110384513	30262721	71711	689289	4248583626	12613538	220769026	4481966190	60525442	143422	1378578	62047442
FAM007843	FAM006841	FAM006839	1390	1704	34	14634147	C	A	C>A	Not	C	T	T	#N/A	#N/A	2003-07-11	female	Australian Shepherd	2124291813	6306769	110384513	30262721	71711	689289	4248583626	12613538	220769026	4481966190	60525442	143422	1378578	62047442
FAM007843	FAM006841	FAM006839	1390	1704	34	36361947	T	C	T>C	Not	T	A	T	#N/A	#N/A	2003-07-11	female	Australian Shepherd	2124291813	6306769	110384513	30262721	71711	689289	4248583626	12613538	220769026	4481966190	60525442	143422	1378578	62047442
FAM007843	FAM006841	FAM006839	1390	1704	35	16516547	C	T	C>T	Not	c	T	a	#N/A	#N/A	2003-07-11	female	Australian Shepherd	2124291813	6306769	110384513	30262721	71711	689289	4248583626	12613538	220769026	4481966190	60525442	143422	1378578	62047442
FAM007844	FAM006840	FAM006842	1399	1734	1	40544461	T	C	T>C	Not	T	G	C	U	ref_denovo	2007-05-10	male	Australian Shepherd	2126094044	6273214	109930010	31246774	109994	717052	4252188088	12546428	109930010	4374664526	62493548	219988	717052	63430588
FAM007844	FAM006840	FAM006842	1399	1734	1	91343718	A	G	T>C	Not	a	c	t	M	ref_denovo	2007-05-10	male	Australian Shepherd	2126094044	6273214	109930010	31246774	109994	717052	4252188088	12546428	109930010	4374664526	62493548	219988	717052	63430588
FAM007844	FAM006840	FAM006842	1399	1734	3	79236770	C	T	C>T,CG	Not	C	A	G	P	ref_denovo	2007-05-10	male	Australian Shepherd	2126094044	6273214	109930010	31246774	109994	717052	4252188088	12546428	109930010	4374664526	62493548	219988	717052	63430588
FAM007844	FAM006840	FAM006842	1399	1734	5	20563063	A	G	T>C	Not	A	C	A	U	ref_denovo	2007-05-10	male	Australian Shepherd	2126094044	6273214	109930010	31246774	109994	717052	4252188088	12546428	109930010	4374664526	62493548	219988	717052	63430588
FAM007844	FAM006840	FAM006842	1399	1734	6	14084058	C	T	C>T	Not	C	C	A	U	ref_denovo	2007-05-10	male	Australian Shepherd	2126094044	6273214	109930010	31246774	109994	717052	4252188088	12546428	109930010	4374664526	62493548	219988	717052	63430588
FAM007844	FAM006840	FAM006842	1399	1734	6	15679762	T	A	T>A	Not	t	t	a	U	ref_denovo	2007-05-10	male	Australian Shepherd	2126094044	6273214	109930010	31246774	109994	717052	4252188088	12546428	109930010	4374664526	62493548	219988	717052	63430588
FAM007844	FAM006840	FAM006842	1399	1734	6	22900087	G	A	C>T,CG	Not	G	C	T	P	ref_denovo	2007-05-10	male	Australian Shepherd	2126094044	6273214	109930010	31246774	109994	717052	4252188088	12546428	109930010	4374664526	62493548	219988	717052	63430588
FAM007844	FAM006840	FAM006842	1399	1734	6	57246968	A	T	T>A	Not	a	a	t	U	ref_denovo	2007-05-10	male	Australian Shepherd	2126094044	6273214	109930010	31246774	109994	717052	4252188088	12546428	109930010	4374664526	62493548	219988	717052	63430588
FAM007844	FAM006840	FAM006842	1399	1734	6	71983049	C	T	C>T	Not	C	A	T	U	ref_denovo	2007-05-10	male	Australian Shepherd	2126094044	6273214	109930010	31246774	109994	717052	4252188088	12546428	109930010	4374664526	62493548	219988	717052	63430588
FAM007844	FAM006840	FAM006842	1399	1734	10	28004649	G	A	C>T	Not	G	A	T	M	ref_denovo	2007-05-10	male	Australian Shepherd	2126094044	6273214	109930010	31246774	109994	717052	4252188088	12546428	109930010	4374664526	62493548	219988	717052	63430588
FAM007844	FAM006840	FAM006842	1399	1734	12	10926445	G	A	C>T	Not	g	t	t	U	ref_denovo	2007-05-10	male	Australian Shepherd	2126094044	6273214	109930010	31246774	109994	717052	4252188088	12546428	109930010	4374664526	62493548	219988	717052	63430588
FAM007844	FAM006840	FAM006842	1399	1734	12	29925010	A	G	T>C	Not	A	A	T	U	ref_denovo	2007-05-10	male	Australian Shepherd	2126094044	6273214	109930010	31246774	109994	717052	4252188088	12546428	109930010	4374664526	62493548	219988	717052	63430588
FAM007844	FAM006840	FAM006842	1399	1734	14	55017487	C	T	C>T,CG	Not	C	G	G	P	ref_denovo	2007-05-10	male	Australian Shepherd	2126094044	6273214	109930010	31246774	109994	717052	4252188088	12546428	109930010	4374664526	62493548	219988	717052	63430588
FAM007844	FAM006840	FAM006842	1399	1734	15	12636240	G	A	C>T,CG	Not	G	C	G	U	ref_denovo	2007-05-10	male	Australian Shepherd	2126094044	6273214	109930010	31246774	109994	717052	4252188088	12546428	109930010	4374664526	62493548	219988	717052	63430588
FAM007844	FAM006840	FAM006842	1399	1734	15	41434771	G	A	C>T,CG	Not	G	C	C	U	ref_denovo	2007-05-10	male	Australian Shepherd	2126094044	6273214	109930010	31246774	109994	717052	4252188088	12546428	109930010	4374664526	62493548	219988	717052	63430588
FAM007844	FAM006840	FAM006842	1399	1734	17	29474013	A	G	T>C	Not	A	C	T	U	ref_denovo	2007-05-10	male	Australian Shepherd	2126094044	6273214	109930010	31246774	109994	717052	4252188088	12546428	109930010	4374664526	62493548	219988	717052	63430588
FAM007844	FAM006840	FAM006842	1399	1734	18	38687523	C	T	C>T,CG	Not	C	C	G	U	ref_denovo	2007-05-10	male	Australian Shepherd	2126094044	6273214	109930010	31246774	109994	717052	4252188088	12546428	109930010	4374664526	62493548	219988	717052	63430588
FAM007844	FAM006840	FAM006842	1399	1734	20	21898185	C	A	C>A	Not	C	C	A	U	ref_denovo	2007-05-10	male	Australian Shepherd	2126094044	6273214	109930010	31246774	109994	717052	4252188088	12546428	109930010	4374664526	62493548	219988	717052	63430588
FAM007844	FAM006840	FAM006842	1399	1734	20	37370318	G	A	C>T	Not	G	A	G	M	ref_denovo	2007-05-10	male	Australian Shepherd	2126094044	6273214	109930010	31246774	109994	717052	4252188088	12546428	109930010	4374664526	62493548	219988	717052	63430588
FAM007844	FAM006840	FAM006842	1399	1734	24	31189519	C	T	C>T	Not	C	G	A	P	ref_denovo	2007-05-10	male	Australian Shepherd	2126094044	6273214	109930010	31246774	109994	717052	4252188088	12546428	109930010	4374664526	62493548	219988	717052	63430588
FAM007844	FAM006840	FAM006842	1399	1734	25	25641216	T	C	T>C	Not	t	g	a	M	ref_denovo	2007-05-10	male	Australian Shepherd	2126094044	6273214	109930010	31246774	109994	717052	4252188088	12546428	109930010	4374664526	62493548	219988	717052	63430588
FAM007844	FAM006840	FAM006842	1399	1734	28	22074837	T	C	T>C	Not	T	A	G	U	ref_denovo	2007-05-10	male	Australian Shepherd	2126094044	6273214	109930010	31246774	109994	717052	4252188088	12546428	109930010	4374664526	62493548	219988	717052	63430588
FAM007844	FAM006840	FAM006842	1399	1734	30	25744826	T	A	T>A	Not	T	T	A	P	ref_denovo	2007-05-10	male	Australian Shepherd	2126094044	6273214	109930010	31246774	109994	717052	4252188088	12546428	109930010	4374664526	62493548	219988	717052	63430588
FAM007844	FAM006840	FAM006842	1399	1734	32	35013138	C	A	C>A	Not	C	G	G	U	ref_denovo	2007-05-10	male	Australian Shepherd	2126094044	6273214	109930010	31246774	109994	717052	4252188088	12546428	109930010	4374664526	62493548	219988	717052	63430588
FAM007844	FAM006840	FAM006842	1399	1734	33	3412502	A	G	T>C	Not	a	c	g	U	ref_denovo	2007-05-10	male	Australian Shepherd	2126094044	6273214	109930010	31246774	109994	717052	4252188088	12546428	109930010	4374664526	62493548	219988	717052	63430588
FAM007844	FAM006840	FAM006842	1399	1734	33	11865150	T	G	T>G	Not	t	c	t	M	ref_denovo	2007-05-10	male	Australian Shepherd	2126094044	6273214	109930010	31246774	109994	717052	4252188088	12546428	109930010	4374664526	62493548	219988	717052	63430588
FAM007844	FAM006840	FAM006842	1399	1734	34	1353069	C	T	C>T	Not	c	a	a	U	ref_denovo	2007-05-10	male	Australian Shepherd	2126094044	6273214	109930010	31246774	109994	717052	4252188088	12546428	109930010	4374664526	62493548	219988	717052	63430588
FAM007844	FAM006840	FAM006842	1399	1734	37	24537483	C	T	C>T	Not	C	A	A	P	ref_denovo	2007-05-10	male	Australian Shepherd	2126094044	6273214	109930010	31246774	109994	717052	4252188088	12546428	109930010	4374664526	62493548	219988	717052	63430588
FAM007844	FAM006840	FAM006842	1399	1734	37	27164320	T	G	T>G	Not	t	t	t	U	ref_denovo	2007-05-10	male	Australian Shepherd	2126094044	6273214	109930010	31246774	109994	717052	4252188088	12546428	109930010	4374664526	62493548	219988	717052	63430588
FAM007845	FAM006841	FAM006839	1390	1704	1	47424701	T	C	T>C	Not	t	a	a	U	ref_denovo	2003-07-11	male	Australian Shepherd	2122406965	6262310	110003305	28327773	73208	653397	4244813930	12524620	110003305	4367341855	56655546	146416	653397	57455359
FAM007845	FAM006841	FAM006839	1390	1704	2	36629480	T	C	T>C	Not	T	C	G	U	ref_denovo	2003-07-11	male	Australian Shepherd	2122406965	6262310	110003305	28327773	73208	653397	4244813930	12524620	110003305	4367341855	56655546	146416	653397	57455359
FAM007845	FAM006841	FAM006839	1390	1704	2	55045710	A	G	T>C	Not	A	G	T	U	ref_denovo	2003-07-11	male	Australian Shepherd	2122406965	6262310	110003305	28327773	73208	653397	4244813930	12524620	110003305	4367341855	56655546	146416	653397	57455359
FAM007845	FAM006841	FAM006839	1390	1704	3	18326593	A	G	T>C	Not	A	C	A	U	ref_denovo	2003-07-11	male	Australian Shepherd	2122406965	6262310	110003305	28327773	73208	653397	4244813930	12524620	110003305	4367341855	56655546	146416	653397	57455359
FAM007845	FAM006841	FAM006839	1390	1704	3	61710550	G	A	C>T,CG	Not	G	C	T	U	ref_denovo	2003-07-11	male	Australian Shepherd	2122406965	6262310	110003305	28327773	73208	653397	4244813930	12524620	110003305	4367341855	56655546	146416	653397	57455359
FAM007845	FAM006841	FAM006839	1390	1704	4	23633960	T	C	T>C	Not	T	A	G	U	ref_denovo	2003-07-11	male	Australian Shepherd	2122406965	6262310	110003305	28327773	73208	653397	4244813930	12524620	110003305	4367341855	56655546	146416	653397	57455359
FAM007845	FAM006841	FAM006839	1390	1704	5	9702963	T	C	T>C	Not	T	T	A	U	ref_denovo	2003-07-11	male	Australian Shepherd	2122406965	6262310	110003305	28327773	73208	653397	4244813930	12524620	110003305	4367341855	56655546	146416	653397	57455359
FAM007845	FAM006841	FAM006839	1390	1704	5	35765290	C	T	C>T	Not	c	a	c	U	ref_denovo	2003-07-11	male	Australian Shepherd	2122406965	6262310	110003305	28327773	73208	653397	4244813930	12524620	110003305	4367341855	56655546	146416	653397	57455359
FAM007845	FAM006841	FAM006839	1390	1704	5	41343168	C	A	C>A	Not	c	c	a	M	ref_denovo	2003-07-11	male	Australian Shepherd	2122406965	6262310	110003305	28327773	73208	653397	4244813930	12524620	110003305	4367341855	56655546	146416	653397	57455359
FAM007845	FAM006841	FAM006839	1390	1704	6	38375199	G	A	C>T,CG	Not	G	C	C	M	ref_denovo	2003-07-11	male	Australian Shepherd	2122406965	6262310	110003305	28327773	73208	653397	4244813930	12524620	110003305	4367341855	56655546	146416	653397	57455359
FAM007845	FAM006841	FAM006839	1390	1704	6	74587871	C	T	C>T	Not	C	G	A	M	ref_denovo	2003-07-11	male	Australian Shepherd	2122406965	6262310	110003305	28327773	73208	653397	4244813930	12524620	110003305	4367341855	56655546	146416	653397	57455359
FAM007845	FAM006841	FAM006839	1390	1704	7	74595355	G	A	C>T	Not	G	A	G	U	ref_denovo	2003-07-11	male	Australian Shepherd	2122406965	6262310	110003305	28327773	73208	653397	4244813930	12524620	110003305	4367341855	56655546	146416	653397	57455359
FAM007845	FAM006841	FAM006839	1390	1704	9	22532559	T	C	T>C	Not	T	C	C	M	ref_denovo	2003-07-11	male	Australian Shepherd	2122406965	6262310	110003305	28327773	73208	653397	4244813930	12524620	110003305	4367341855	56655546	146416	653397	57455359
FAM007845	FAM006841	FAM006839	1390	1704	10	65157638	T	C	T>C	Not	T	C	A	U	ref_denovo	2003-07-11	male	Australian Shepherd	2122406965	6262310	110003305	28327773	73208	653397	4244813930	12524620	110003305	4367341855	56655546	146416	653397	57455359
FAM007845	FAM006841	FAM006839	1390	1704	11	66534899	A	G	T>C	Not	a	t	g	P	ref_denovo	2003-07-11	male	Australian Shepherd	2122406965	6262310	110003305	28327773	73208	653397	4244813930	12524620	110003305	4367341855	56655546	146416	653397	57455359
FAM007845	FAM006841	FAM006839	1390	1704	12	62152508	C	T	C>T,CG	Not	C	A	G	P	ref_denovo	2003-07-11	male	Australian Shepherd	2122406965	6262310	110003305	28327773	73208	653397	4244813930	12524620	110003305	4367341855	56655546	146416	653397	57455359
FAM007845	FAM006841	FAM006839	1390	1704	13	9466391	C	G	C>G	Not	c	g	a	U	ref_denovo	2003-07-11	male	Australian Shepherd	2122406965	6262310	110003305	28327773	73208	653397	4244813930	12524620	110003305	4367341855	56655546	146416	653397	57455359
FAM007845	FAM006841	FAM006839	1390	1704	13	42482990	C	T	C>T	Not	C	T	C	U	ref_denovo	2003-07-11	male	Australian Shepherd	2122406965	6262310	110003305	28327773	73208	653397	4244813930	12524620	110003305	4367341855	56655546	146416	653397	57455359
FAM007845	FAM006841	FAM006839	1390	1704	14	58185170	A	G	T>C	Not	a	g	c	P	ref_denovo	2003-07-11	male	Australian Shepherd	2122406965	6262310	110003305	28327773	73208	653397	4244813930	12524620	110003305	4367341855	56655546	146416	653397	57455359
FAM007845	FAM006841	FAM006839	1390	1704	19	3780307	A	G	T>C	Not	A	C	G	U	ref_denovo	2003-07-11	male	Australian Shepherd	2122406965	6262310	110003305	28327773	73208	653397	4244813930	12524620	110003305	4367341855	56655546	146416	653397	57455359
FAM007845	FAM006841	FAM006839	1390	1704	21	40527895	A	G	T>C	Not	a	c	t	M	ref_denovo	2003-07-11	male	Australian Shepherd	2122406965	6262310	110003305	28327773	73208	653397	4244813930	12524620	110003305	4367341855	56655546	146416	653397	57455359
FAM007845	FAM006841	FAM006839	1390	1704	22	9937003	G	T	C>A	Not	G	C	C	P	ref_denovo	2003-07-11	male	Australian Shepherd	2122406965	6262310	110003305	28327773	73208	653397	4244813930	12524620	110003305	4367341855	56655546	146416	653397	57455359
FAM007845	FAM006841	FAM006839	1390	1704	22	14575420	T	C	T>C	Not	T	G	G	U	ref_denovo	2003-07-11	male	Australian Shepherd	2122406965	6262310	110003305	28327773	73208	653397	4244813930	12524620	110003305	4367341855	56655546	146416	653397	57455359
FAM007845	FAM006841	FAM006839	1390	1704	26	19601892	T	C	T>C	Not	T	A	C	U	ref_denovo	2003-07-11	male	Australian Shepherd	2122406965	6262310	110003305	28327773	73208	653397	4244813930	12524620	110003305	4367341855	56655546	146416	653397	57455359
FAM007845	FAM006841	FAM006839	1390	1704	27	36389197	C	T	C>T	Not	C	A	C	U	ref_denovo	2003-07-11	male	Australian Shepherd	2122406965	6262310	110003305	28327773	73208	653397	4244813930	12524620	110003305	4367341855	56655546	146416	653397	57455359
FAM007845	FAM006841	FAM006839	1390	1704	28	24100473	G	C	C>G	Not	G	T	C	U	ref_denovo	2003-07-11	male	Australian Shepherd	2122406965	6262310	110003305	28327773	73208	653397	4244813930	12524620	110003305	4367341855	56655546	146416	653397	57455359
FAM007845	FAM006841	FAM006839	1390	1704	29	20625685	A	G	T>C	Not	a	c	t	U	ref_denovo	2003-07-11	male	Australian Shepherd	2122406965	6262310	110003305	28327773	73208	653397	4244813930	12524620	110003305	4367341855	56655546	146416	653397	57455359
FAM007845	FAM006841	FAM006839	1390	1704	30	26661421	A	T	T>A	Not	a	t	t	U	ref_denovo	2003-07-11	male	Australian Shepherd	2122406965	6262310	110003305	28327773	73208	653397	4244813930	12524620	110003305	4367341855	56655546	146416	653397	57455359
FAM007845	FAM006841	FAM006839	1390	1704	31	15379965	G	A	C>T	Not	G	A	C	U	ref_somatic	2003-07-11	male	Australian Shepherd	2122406965	6262310	110003305	28327773	73208	653397	4244813930	12524620	110003305	4367341855	56655546	146416	653397	57455359
FAM007845	FAM006841	FAM006839	1390	1704	31	32187286	T	G	T>G	Not	T	A	A	U	ref_denovo	2003-07-11	male	Australian Shepherd	2122406965	6262310	110003305	28327773	73208	653397	4244813930	12524620	110003305	4367341855	56655546	146416	653397	57455359
FAM007845	FAM006841	FAM006839	1390	1704	32	12205089	T	A	T>A	Not	T	T	C	U	ref_denovo	2003-07-11	male	Australian Shepherd	2122406965	6262310	110003305	28327773	73208	653397	4244813930	12524620	110003305	4367341855	56655546	146416	653397	57455359
FAM007845	FAM006841	FAM006839	1390	1704	36	24568768	T	G	T>G	Not	T	T	A	U	ref_denovo	2003-07-11	male	Australian Shepherd	2122406965	6262310	110003305	28327773	73208	653397	4244813930	12524620	110003305	4367341855	56655546	146416	653397	57455359
FAM007846	FAM006841	FAM006839	1390	1704	1	103020293	C	T	C>T	Not	C	A	A	P	ref_denovo	2003-07-11	female	Australian Shepherd	2123437620	6307365	110346990	29261327	72358	668631	4246875240	12614730	220693980	4480183950	58522654	144716	1337262	60004632
FAM007846	FAM006841	FAM006839	1390	1704	4	9601553	T	C	T>C	Not	T	A	G	U	ref_denovo	2003-07-11	female	Australian Shepherd	2123437620	6307365	110346990	29261327	72358	668631	4246875240	12614730	220693980	4480183950	58522654	144716	1337262	60004632
FAM007846	FAM006841	FAM006839	1390	1704	4	34396477	G	A	C>T,CG	Not	G	C	C	P	ref_denovo	2003-07-11	female	Australian Shepherd	2123437620	6307365	110346990	29261327	72358	668631	4246875240	12614730	220693980	4480183950	58522654	144716	1337262	60004632
FAM007846	FAM006841	FAM006839	1390	1704	4	46679517	T	C	T>C	Not	T	G	T	U	ref_somatic	2003-07-11	female	Australian Shepherd	2123437620	6307365	110346990	29261327	72358	668631	4246875240	12614730	220693980	4480183950	58522654	144716	1337262	60004632
FAM007846	FAM006841	FAM006839	1390	1704	6	26689352	A	C	T>G	Not	A	C	T	U	ref_denovo	2003-07-11	female	Australian Shepherd	2123437620	6307365	110346990	29261327	72358	668631	4246875240	12614730	220693980	4480183950	58522654	144716	1337262	60004632
FAM007846	FAM006841	FAM006839	1390	1704	7	7900778	G	A	C>T,CG	Not	g	c	c	P	ref_denovo	2003-07-11	female	Australian Shepherd	2123437620	6307365	110346990	29261327	72358	668631	4246875240	12614730	220693980	4480183950	58522654	144716	1337262	60004632
FAM007846	FAM006841	FAM006839	1390	1704	7	14642223	G	T	C>A	Not	g	g	g	U	ref_denovo	2003-07-11	female	Australian Shepherd	2123437620	6307365	110346990	29261327	72358	668631	4246875240	12614730	220693980	4480183950	58522654	144716	1337262	60004632
FAM007846	FAM006841	FAM006839	1390	1704	8	13300745	G	A	C>T	Not	G	T	C	U	ref_denovo	2003-07-11	female	Australian Shepherd	2123437620	6307365	110346990	29261327	72358	668631	4246875240	12614730	220693980	4480183950	58522654	144716	1337262	60004632
FAM007846	FAM006841	FAM006839	1390	1704	8	57189060	A	G	T>C	Not	A	C	A	M	ref_denovo	2003-07-11	female	Australian Shepherd	2123437620	6307365	110346990	29261327	72358	668631	4246875240	12614730	220693980	4480183950	58522654	144716	1337262	60004632
FAM007846	FAM006841	FAM006839	1390	1704	12	32900046	C	A	C>A	Not	C	C	T	P	ref_denovo	2003-07-11	female	Australian Shepherd	2123437620	6307365	110346990	29261327	72358	668631	4246875240	12614730	220693980	4480183950	58522654	144716	1337262	60004632
FAM007846	FAM006841	FAM006839	1390	1704	14	50339332	C	T	C>T	Not	C	A	T	U	ref_denovo	2003-07-11	female	Australian Shepherd	2123437620	6307365	110346990	29261327	72358	668631	4246875240	12614730	220693980	4480183950	58522654	144716	1337262	60004632
FAM007846	FAM006841	FAM006839	1390	1704	15	7995773	G	A	C>T	Not	G	A	C	M	ref_denovo	2003-07-11	female	Australian Shepherd	2123437620	6307365	110346990	29261327	72358	668631	4246875240	12614730	220693980	4480183950	58522654	144716	1337262	60004632
FAM007846	FAM006841	FAM006839	1390	1704	15	26892328	G	A	C>T	Not	G	T	T	U	ref_denovo	2003-07-11	female	Australian Shepherd	2123437620	6307365	110346990	29261327	72358	668631	4246875240	12614730	220693980	4480183950	58522654	144716	1337262	60004632
FAM007846	FAM006841	FAM006839	1390	1704	17	32588013	A	G	T>C	Not	A	A	C	U	ref_denovo	2003-07-11	female	Australian Shepherd	2123437620	6307365	110346990	29261327	72358	668631	4246875240	12614730	220693980	4480183950	58522654	144716	1337262	60004632
FAM007846	FAM006841	FAM006839	1390	1704	20	35728127	G	A	C>T	Not	G	G	T	P	ref_denovo	2003-07-11	female	Australian Shepherd	2123437620	6307365	110346990	29261327	72358	668631	4246875240	12614730	220693980	4480183950	58522654	144716	1337262	60004632
FAM007846	FAM006841	FAM006839	1390	1704	20	37875740	C	A	C>A	Not	C	A	G	U	ref_denovo	2003-07-11	female	Australian Shepherd	2123437620	6307365	110346990	29261327	72358	668631	4246875240	12614730	220693980	4480183950	58522654	144716	1337262	60004632
FAM007846	FAM006841	FAM006839	1390	1704	21	35385077	A	G	T>C	Not	A	C	A	U	ref_denovo	2003-07-11	female	Australian Shepherd	2123437620	6307365	110346990	29261327	72358	668631	4246875240	12614730	220693980	4480183950	58522654	144716	1337262	60004632
FAM007846	FAM006841	FAM006839	1390	1704	22	12089171	C	G	C>G	Not	C	A	T	U	ref_denovo	2003-07-11	female	Australian Shepherd	2123437620	6307365	110346990	29261327	72358	668631	4246875240	12614730	220693980	4480183950	58522654	144716	1337262	60004632
FAM007847	FAM006840	FAM006842	1399	1734	2	14327934	G	A	C>T	Not	G	G	G	P	ref_denovo	2007-05-10	male	Australian Shepherd	2122505009	6273254	109418063	29328850	107436	685055	4245010018	12546508	109418063	4366974589	58657700	214872	685055	59557627
FAM007847	FAM006840	FAM006842	1399	1734	7	48891488	T	C	T>C	Not	T	G	G	U	ref_denovo	2007-05-10	male	Australian Shepherd	2122505009	6273254	109418063	29328850	107436	685055	4245010018	12546508	109418063	4366974589	58657700	214872	685055	59557627
FAM007847	FAM006840	FAM006842	1399	1734	7	53234928	T	C	T>C	Not	T	G	G	U	ref_denovo	2007-05-10	male	Australian Shepherd	2122505009	6273254	109418063	29328850	107436	685055	4245010018	12546508	109418063	4366974589	58657700	214872	685055	59557627
FAM007847	FAM006840	FAM006842	1399	1734	9	40625758	G	A	C>T,CG	Not	G	C	A	U	ref_denovo	2007-05-10	male	Australian Shepherd	2122505009	6273254	109418063	29328850	107436	685055	4245010018	12546508	109418063	4366974589	58657700	214872	685055	59557627
FAM007847	FAM006840	FAM006842	1399	1734	9	49940973	A	C	T>G	Not	A	C	C	P	ref_denovo	2007-05-10	male	Australian Shepherd	2122505009	6273254	109418063	29328850	107436	685055	4245010018	12546508	109418063	4366974589	58657700	214872	685055	59557627
FAM007847	FAM006840	FAM006842	1399	1734	11	8263822	C	T	C>T	Not	C	C	T	U	ref_denovo	2007-05-10	male	Australian Shepherd	2122505009	6273254	109418063	29328850	107436	685055	4245010018	12546508	109418063	4366974589	58657700	214872	685055	59557627
FAM007847	FAM006840	FAM006842	1399	1734	12	51800037	T	G	T>G	Not	t	g	t	U	ref_denovo	2007-05-10	male	Australian Shepherd	2122505009	6273254	109418063	29328850	107436	685055	4245010018	12546508	109418063	4366974589	58657700	214872	685055	59557627
FAM007847	FAM006840	FAM006842	1399	1734	13	35589108	G	A	C>T	Not	g	t	t	U	ref_denovo	2007-05-10	male	Australian Shepherd	2122505009	6273254	109418063	29328850	107436	685055	4245010018	12546508	109418063	4366974589	58657700	214872	685055	59557627
FAM007847	FAM006840	FAM006842	1399	1734	14	42712350	A	G	T>C	Not	A	G	A	M	ref_denovo	2007-05-10	male	Australian Shepherd	2122505009	6273254	109418063	29328850	107436	685055	4245010018	12546508	109418063	4366974589	58657700	214872	685055	59557627
FAM007847	FAM006840	FAM006842	1399	1734	15	55305503	G	A	C>T	Not	G	G	G	U	ref_denovo	2007-05-10	male	Australian Shepherd	2122505009	6273254	109418063	29328850	107436	685055	4245010018	12546508	109418063	4366974589	58657700	214872	685055	59557627
FAM007847	FAM006840	FAM006842	1399	1734	16	16067623	A	G	T>C	Not	A	G	G	U	ref_denovo	2007-05-10	male	Australian Shepherd	2122505009	6273254	109418063	29328850	107436	685055	4245010018	12546508	109418063	4366974589	58657700	214872	685055	59557627
FAM007847	FAM006840	FAM006842	1399	1734	16	47365738	G	A	C>T	Not	G	A	G	U	ref_denovo	2007-05-10	male	Australian Shepherd	2122505009	6273254	109418063	29328850	107436	685055	4245010018	12546508	109418063	4366974589	58657700	214872	685055	59557627
FAM007847	FAM006840	FAM006842	1399	1734	17	4256302	C	G	C>G	Not	C	T	C	U	ref_denovo	2007-05-10	male	Australian Shepherd	2122505009	6273254	109418063	29328850	107436	685055	4245010018	12546508	109418063	4366974589	58657700	214872	685055	59557627
FAM007847	FAM006840	FAM006842	1399	1734	18	39571387	A	G	T>C	Not	A	A	C	U	ref_denovo	2007-05-10	male	Australian Shepherd	2122505009	6273254	109418063	29328850	107436	685055	4245010018	12546508	109418063	4366974589	58657700	214872	685055	59557627
FAM007847	FAM006840	FAM006842	1399	1734	19	34195157	C	T	C>T	Not	C	A	C	U	ref_denovo	2007-05-10	male	Australian Shepherd	2122505009	6273254	109418063	29328850	107436	685055	4245010018	12546508	109418063	4366974589	58657700	214872	685055	59557627
FAM007847	FAM006840	FAM006842	1399	1734	20	55457326	G	A	C>T	Not	G	G	T	U	ref_denovo	2007-05-10	male	Australian Shepherd	2122505009	6273254	109418063	29328850	107436	685055	4245010018	12546508	109418063	4366974589	58657700	214872	685055	59557627
FAM007847	FAM006840	FAM006842	1399	1734	21	25597683	T	C	T>C	Not	T	C	C	P	ref_denovo	2007-05-10	male	Australian Shepherd	2122505009	6273254	109418063	29328850	107436	685055	4245010018	12546508	109418063	4366974589	58657700	214872	685055	59557627
FAM007847	FAM006840	FAM006842	1399	1734	22	21701641	G	A	C>T	Not	G	A	T	P	ref_denovo	2007-05-10	male	Australian Shepherd	2122505009	6273254	109418063	29328850	107436	685055	4245010018	12546508	109418063	4366974589	58657700	214872	685055	59557627
FAM007847	FAM006840	FAM006842	1399	1734	22	46044064	C	T	C>T	Not	c	c	c	U	ref_denovo	2007-05-10	male	Australian Shepherd	2122505009	6273254	109418063	29328850	107436	685055	4245010018	12546508	109418063	4366974589	58657700	214872	685055	59557627
FAM007847	FAM006840	FAM006842	1399	1734	25	1366046	C	T	C>T	Not	c	c	c	U	ref_denovo	2007-05-10	male	Australian Shepherd	2122505009	6273254	109418063	29328850	107436	685055	4245010018	12546508	109418063	4366974589	58657700	214872	685055	59557627
FAM007847	FAM006840	FAM006842	1399	1734	25	40418071	C	T	C>T	Not	C	A	A	U	ref_denovo	2007-05-10	male	Australian Shepherd	2122505009	6273254	109418063	29328850	107436	685055	4245010018	12546508	109418063	4366974589	58657700	214872	685055	59557627
FAM007847	FAM006840	FAM006842	1399	1734	28	3962759	A	G	T>C	Not	A	C	C	U	ref_denovo	2007-05-10	male	Australian Shepherd	2122505009	6273254	109418063	29328850	107436	685055	4245010018	12546508	109418063	4366974589	58657700	214872	685055	59557627
FAM007847	FAM006840	FAM006842	1399	1734	29	12607721	G	A	C>T	Not	g	t	a	U	ref_denovo	2007-05-10	male	Australian Shepherd	2122505009	6273254	109418063	29328850	107436	685055	4245010018	12546508	109418063	4366974589	58657700	214872	685055	59557627
FAM007847	FAM006840	FAM006842	1399	1734	30	5291858	A	G	T>C	Not	A	C	T	U	ref_denovo	2007-05-10	male	Australian Shepherd	2122505009	6273254	109418063	29328850	107436	685055	4245010018	12546508	109418063	4366974589	58657700	214872	685055	59557627
FAM007847	FAM006840	FAM006842	1399	1734	30	6499134	T	A	T>A	Not	T	A	C	U	ref_denovo	2007-05-10	male	Australian Shepherd	2122505009	6273254	109418063	29328850	107436	685055	4245010018	12546508	109418063	4366974589	58657700	214872	685055	59557627
FAM007847	FAM006840	FAM006842	1399	1734	31	22508615	A	G	T>C	Not	a	a	t	P	ref_denovo	2007-05-10	male	Australian Shepherd	2122505009	6273254	109418063	29328850	107436	685055	4245010018	12546508	109418063	4366974589	58657700	214872	685055	59557627
FAM007847	FAM006840	FAM006842	1399	1734	31	24243079	C	A	C>A	Not	c	t	a	P	ref_denovo	2007-05-10	male	Australian Shepherd	2122505009	6273254	109418063	29328850	107436	685055	4245010018	12546508	109418063	4366974589	58657700	214872	685055	59557627
FAM007847	FAM006840	FAM006842	1399	1734	32	20789704	T	C	T>C	Not	T	T	T	M	ref_denovo	2007-05-10	male	Australian Shepherd	2122505009	6273254	109418063	29328850	107436	685055	4245010018	12546508	109418063	4366974589	58657700	214872	685055	59557627
FAM007847	FAM006840	FAM006842	1399	1734	32	22556625	T	C	T>C	Not	T	G	T	P	ref_denovo	2007-05-10	male	Australian Shepherd	2122505009	6273254	109418063	29328850	107436	685055	4245010018	12546508	109418063	4366974589	58657700	214872	685055	59557627
FAM007847	FAM006840	FAM006842	1399	1734	38	20925107	G	T	C>A	Not	g	a	g	U	ref_somatic	2007-05-10	male	Australian Shepherd	2122505009	6273254	109418063	29328850	107436	685055	4245010018	12546508	109418063	4366974589	58657700	214872	685055	59557627
FAM006849	FAM006848	FAM006847	561	2165	1	9928821	A	G	T>C	Not	A	C	C	U	ref_denovo	2006-06-02	female	Boxer	2139099121	6358566	110913966	34563162	115804	800501	4278198242	12717132	221827932	4512743306	69126324	231608	1601002	70958934
FAM006849	FAM006848	FAM006847	561	2165	2	20307724	G	A	C>T	Not	G	G	C	U	ref_denovo	2006-06-02	female	Boxer	2139099121	6358566	110913966	34563162	115804	800501	4278198242	12717132	221827932	4512743306	69126324	231608	1601002	70958934
FAM006849	FAM006848	FAM006847	561	2165	3	71238861	G	A	C>T	Not	G	T	G	U	ref_denovo	2006-06-02	female	Boxer	2139099121	6358566	110913966	34563162	115804	800501	4278198242	12717132	221827932	4512743306	69126324	231608	1601002	70958934
FAM006849	FAM006848	FAM006847	561	2165	4	46613730	G	A	C>T	Not	G	T	T	U	ref_denovo	2006-06-02	female	Boxer	2139099121	6358566	110913966	34563162	115804	800501	4278198242	12717132	221827932	4512743306	69126324	231608	1601002	70958934
FAM006849	FAM006848	FAM006847	561	2165	4	71143300	T	A	T>A	Not	T	G	C	P	ref_denovo	2006-06-02	female	Boxer	2139099121	6358566	110913966	34563162	115804	800501	4278198242	12717132	221827932	4512743306	69126324	231608	1601002	70958934
FAM006849	FAM006848	FAM006847	561	2165	10	28099425	C	T	C>T	Not	C	A	A	U	ref_denovo	2006-06-02	female	Boxer	2139099121	6358566	110913966	34563162	115804	800501	4278198242	12717132	221827932	4512743306	69126324	231608	1601002	70958934
FAM006849	FAM006848	FAM006847	561	2165	13	24887221	T	C	T>C	Not	T	A	G	M	ref_denovo	2006-06-02	female	Boxer	2139099121	6358566	110913966	34563162	115804	800501	4278198242	12717132	221827932	4512743306	69126324	231608	1601002	70958934
FAM006849	FAM006848	FAM006847	561	2165	19	23728371	A	G	T>C	Not	A	G	T	U	ref_denovo	2006-06-02	female	Boxer	2139099121	6358566	110913966	34563162	115804	800501	4278198242	12717132	221827932	4512743306	69126324	231608	1601002	70958934
FAM006849	FAM006848	FAM006847	561	2165	26	9125654	C	T	C>T	Not	C	A	T	U	ref_denovo	2006-06-02	female	Boxer	2139099121	6358566	110913966	34563162	115804	800501	4278198242	12717132	221827932	4512743306	69126324	231608	1601002	70958934
FAM006849	FAM006848	FAM006847	561	2165	28	12369520	C	T	C>T	Not	C	T	T	U	ref_denovo	2006-06-02	female	Boxer	2139099121	6358566	110913966	34563162	115804	800501	4278198242	12717132	221827932	4512743306	69126324	231608	1601002	70958934
FAM006849	FAM006848	FAM006847	561	2165	29	2643145	C	T	C>T	Not	C	G	T	U	ref_denovo	2006-06-02	female	Boxer	2139099121	6358566	110913966	34563162	115804	800501	4278198242	12717132	221827932	4512743306	69126324	231608	1601002	70958934
FAM006849	FAM006848	FAM006847	561	2165	33	9007056	T	C	T>C	Not	t	t	t	U	ref_denovo	2006-06-02	female	Boxer	2139099121	6358566	110913966	34563162	115804	800501	4278198242	12717132	221827932	4512743306	69126324	231608	1601002	70958934
FAM006849	FAM006848	FAM006847	561	2165	33	10069101	T	A	T>A	Not	t	a	a	U	ref_denovo	2006-06-02	female	Boxer	2139099121	6358566	110913966	34563162	115804	800501	4278198242	12717132	221827932	4512743306	69126324	231608	1601002	70958934
FAM006849	FAM006848	FAM006847	561	2165	34	22937465	G	A	C>T	Not	g	t	t	U	ref_denovo	2006-06-02	female	Boxer	2139099121	6358566	110913966	34563162	115804	800501	4278198242	12717132	221827932	4512743306	69126324	231608	1601002	70958934
FAM006849	FAM006848	FAM006847	561	2165	35	17014374	A	T	T>A	Not	A	A	A	U	ref_denovo	2006-06-02	female	Boxer	2139099121	6358566	110913966	34563162	115804	800501	4278198242	12717132	221827932	4512743306	69126324	231608	1601002	70958934
FAM006849	FAM006848	FAM006847	561	2165	37	5520915	G	A	C>T	Not	G	G	T	U	ref_denovo	2006-06-02	female	Boxer	2139099121	6358566	110913966	34563162	115804	800501	4278198242	12717132	221827932	4512743306	69126324	231608	1601002	70958934
FAM006851	FAM006846	FAM006849	2457	1411	1	86812276	C	T	C>T,CG	Not	C	T	G	U	ref_denovo	2010-04-13	female	Boxer	2138631939	6354889	110788299	34445972	99318	796897	4277263878	12709778	221576598	4511550254	68891944	198636	1593794	70684374
FAM006851	FAM006846	FAM006849	2457	1411	2	19040238	T	C	T>C	Not	T	C	C	U	ref_denovo	2010-04-13	female	Boxer	2138631939	6354889	110788299	34445972	99318	796897	4277263878	12709778	221576598	4511550254	68891944	198636	1593794	70684374
FAM006851	FAM006846	FAM006849	2457	1411	2	65897395	C	T	C>T	Not	C	T	T	U	ref_denovo	2010-04-13	female	Boxer	2138631939	6354889	110788299	34445972	99318	796897	4277263878	12709778	221576598	4511550254	68891944	198636	1593794	70684374
FAM006851	FAM006846	FAM006849	2457	1411	3	64938071	C	T	C>T	Not	C	C	T	U	ref_denovo	2010-04-13	female	Boxer	2138631939	6354889	110788299	34445972	99318	796897	4277263878	12709778	221576598	4511550254	68891944	198636	1593794	70684374
FAM006851	FAM006846	FAM006849	2457	1411	5	25013045	G	T	C>A	Not	g	t	c	P	ref_denovo	2010-04-13	female	Boxer	2138631939	6354889	110788299	34445972	99318	796897	4277263878	12709778	221576598	4511550254	68891944	198636	1593794	70684374
FAM006851	FAM006846	FAM006849	2457	1411	6	28088450	C	T	C>T,CG	Not	C	A	G	U	ref_denovo	2010-04-13	female	Boxer	2138631939	6354889	110788299	34445972	99318	796897	4277263878	12709778	221576598	4511550254	68891944	198636	1593794	70684374
FAM006851	FAM006846	FAM006849	2457	1411	8	3608076	G	A	C>T	Not	G	T	G	P	ref_denovo	2010-04-13	female	Boxer	2138631939	6354889	110788299	34445972	99318	796897	4277263878	12709778	221576598	4511550254	68891944	198636	1593794	70684374
FAM006851	FAM006846	FAM006849	2457	1411	8	50640581	A	C	T>G	Not	A	G	G	U	ref_denovo	2010-04-13	female	Boxer	2138631939	6354889	110788299	34445972	99318	796897	4277263878	12709778	221576598	4511550254	68891944	198636	1593794	70684374
FAM006851	FAM006846	FAM006849	2457	1411	15	4026505	G	A	C>T,CG	Not	G	C	T	U	ref_denovo	2010-04-13	female	Boxer	2138631939	6354889	110788299	34445972	99318	796897	4277263878	12709778	221576598	4511550254	68891944	198636	1593794	70684374
FAM006851	FAM006846	FAM006849	2457	1411	15	7311598	C	G	C>G	Not	C	C	T	U	ref_denovo	2010-04-13	female	Boxer	2138631939	6354889	110788299	34445972	99318	796897	4277263878	12709778	221576598	4511550254	68891944	198636	1593794	70684374
FAM006851	FAM006846	FAM006849	2457	1411	23	45920422	C	T	C>T,CG	Not	C	A	G	P	ref_denovo	2010-04-13	female	Boxer	2138631939	6354889	110788299	34445972	99318	796897	4277263878	12709778	221576598	4511550254	68891944	198636	1593794	70684374
FAM006851	FAM006846	FAM006849	2457	1411	24	33636264	C	T	C>T,CG	Not	C	G	G	U	ref_denovo	2010-04-13	female	Boxer	2138631939	6354889	110788299	34445972	99318	796897	4277263878	12709778	221576598	4511550254	68891944	198636	1593794	70684374
FAM006851	FAM006846	FAM006849	2457	1411	25	35969044	G	A	C>T	Not	G	T	G	P	ref_denovo	2010-04-13	female	Boxer	2138631939	6354889	110788299	34445972	99318	796897	4277263878	12709778	221576598	4511550254	68891944	198636	1593794	70684374
FAM006851	FAM006846	FAM006849	2457	1411	26	38561130	C	T	C>T,CG	Not	C	A	G	U	ref_denovo	2010-04-13	female	Boxer	2138631939	6354889	110788299	34445972	99318	796897	4277263878	12709778	221576598	4511550254	68891944	198636	1593794	70684374
FAM006851	FAM006846	FAM006849	2457	1411	31	27107146	C	T	C>T	Not	C	T	C	U	ref_denovo	2010-04-13	female	Boxer	2138631939	6354889	110788299	34445972	99318	796897	4277263878	12709778	221576598	4511550254	68891944	198636	1593794	70684374
FAM006851	FAM006846	FAM006849	2457	1411	32	25158465	G	A	C>T	Not	G	A	C	U	ref_denovo	2010-04-13	female	Boxer	2138631939	6354889	110788299	34445972	99318	796897	4277263878	12709778	221576598	4511550254	68891944	198636	1593794	70684374
FAM006852	FAM006850	FAM006851	3015	1168	1	7128592	C	T	C>T,CG	Not	C	A	G	U	ref_denovo	2013-06-24	male	Boxer	2137963644	6326193	110558414	34537292	57068	794398	4275927288	12652386	110558414	4399138088	69074584	114136	794398	69983118
FAM006852	FAM006850	FAM006851	3015	1168	2	2134325	C	T	C>T,CG	Not	C	A	G	U	ref_denovo	2013-06-24	male	Boxer	2137963644	6326193	110558414	34537292	57068	794398	4275927288	12652386	110558414	4399138088	69074584	114136	794398	69983118
FAM006852	FAM006850	FAM006851	3015	1168	2	3397305	C	T	C>T,CG	Not	C	C	G	U	ref_denovo	2013-06-24	male	Boxer	2137963644	6326193	110558414	34537292	57068	794398	4275927288	12652386	110558414	4399138088	69074584	114136	794398	69983118
FAM006852	FAM006850	FAM006851	3015	1168	2	77118332	G	T	C>A	CGisland	G	a	T	U	ref_denovo	2013-06-24	male	Boxer	2137963644	6326193	110558414	34537292	57068	794398	4275927288	12652386	110558414	4399138088	69074584	114136	794398	69983118
FAM006852	FAM006850	FAM006851	3015	1168	3	58997133	G	A	C>T	Not	G	T	C	U	ref_denovo	2013-06-24	male	Boxer	2137963644	6326193	110558414	34537292	57068	794398	4275927288	12652386	110558414	4399138088	69074584	114136	794398	69983118
FAM006852	FAM006850	FAM006851	3015	1168	3	87482871	G	T	C>A	CGisland	G	C	C	U	ref_denovo	2013-06-24	male	Boxer	2137963644	6326193	110558414	34537292	57068	794398	4275927288	12652386	110558414	4399138088	69074584	114136	794398	69983118
FAM006852	FAM006850	FAM006851	3015	1168	7	19997148	C	T	C>T,CG	Not	C	A	G	U	ref_denovo	2013-06-24	male	Boxer	2137963644	6326193	110558414	34537292	57068	794398	4275927288	12652386	110558414	4399138088	69074584	114136	794398	69983118
FAM006852	FAM006850	FAM006851	3015	1168	8	45500035	C	T	C>T	Not	C	A	T	U	ref_denovo	2013-06-24	male	Boxer	2137963644	6326193	110558414	34537292	57068	794398	4275927288	12652386	110558414	4399138088	69074584	114136	794398	69983118
FAM006852	FAM006850	FAM006851	3015	1168	9	28138658	T	C	T>C	Not	t	t	t	#N/A	#N/A	2013-06-24	male	Boxer	2137963644	6326193	110558414	34537292	57068	794398	4275927288	12652386	110558414	4399138088	69074584	114136	794398	69983118
FAM006852	FAM006850	FAM006851	3015	1168	11	23069044	T	A	T>A	CGisland	T	C	C	P	ref_denovo	2013-06-24	male	Boxer	2137963644	6326193	110558414	34537292	57068	794398	4275927288	12652386	110558414	4399138088	69074584	114136	794398	69983118
FAM006852	FAM006850	FAM006851	3015	1168	11	43122916	T	C	T>C	Not	t	t	t	U	ref_denovo	2013-06-24	male	Boxer	2137963644	6326193	110558414	34537292	57068	794398	4275927288	12652386	110558414	4399138088	69074584	114136	794398	69983118
FAM006852	FAM006850	FAM006851	3015	1168	11	66208861	G	A	C>T,CG	Not	G	C	A	U	ref_denovo	2013-06-24	male	Boxer	2137963644	6326193	110558414	34537292	57068	794398	4275927288	12652386	110558414	4399138088	69074584	114136	794398	69983118
FAM006852	FAM006850	FAM006851	3015	1168	12	41148790	G	A	C>T	Not	G	G	A	U	ref_denovo	2013-06-24	male	Boxer	2137963644	6326193	110558414	34537292	57068	794398	4275927288	12652386	110558414	4399138088	69074584	114136	794398	69983118
FAM006852	FAM006850	FAM006851	3015	1168	12	41504570	C	T	C>T,CG	Not	C	T	G	P	ref_denovo	2013-06-24	male	Boxer	2137963644	6326193	110558414	34537292	57068	794398	4275927288	12652386	110558414	4399138088	69074584	114136	794398	69983118
FAM006852	FAM006850	FAM006851	3015	1168	13	56043752	G	A	C>T	Not	G	G	A	U	ref_denovo	2013-06-24	male	Boxer	2137963644	6326193	110558414	34537292	57068	794398	4275927288	12652386	110558414	4399138088	69074584	114136	794398	69983118
FAM006852	FAM006850	FAM006851	3015	1168	15	22806055	T	C	T>C	Not	T	A	A	U	ref_denovo	2013-06-24	male	Boxer	2137963644	6326193	110558414	34537292	57068	794398	4275927288	12652386	110558414	4399138088	69074584	114136	794398	69983118
FAM006852	FAM006850	FAM006851	3015	1168	16	57897324	T	G	T>G	Not	t	g	g	U	ref_denovo	2013-06-24	male	Boxer	2137963644	6326193	110558414	34537292	57068	794398	4275927288	12652386	110558414	4399138088	69074584	114136	794398	69983118
FAM006852	FAM006850	FAM006851	3015	1168	18	34644329	T	A	T>A	Not	t	t	a	U	ref_denovo	2013-06-24	male	Boxer	2137963644	6326193	110558414	34537292	57068	794398	4275927288	12652386	110558414	4399138088	69074584	114136	794398	69983118
FAM006852	FAM006850	FAM006851	3015	1168	22	41648738	G	A	C>T	Not	G	G	A	M	ref_denovo	2013-06-24	male	Boxer	2137963644	6326193	110558414	34537292	57068	794398	4275927288	12652386	110558414	4399138088	69074584	114136	794398	69983118
FAM006852	FAM006850	FAM006851	3015	1168	26	5659141	C	T	C>T,CG	Not	C	C	G	U	ref_denovo	2013-06-24	male	Boxer	2137963644	6326193	110558414	34537292	57068	794398	4275927288	12652386	110558414	4399138088	69074584	114136	794398	69983118
FAM006852	FAM006850	FAM006851	3015	1168	26	9786145	G	T	C>A	Not	g	a	g	U	ref_denovo	2013-06-24	male	Boxer	2137963644	6326193	110558414	34537292	57068	794398	4275927288	12652386	110558414	4399138088	69074584	114136	794398	69983118
FAM006852	FAM006850	FAM006851	3015	1168	26	9807154	G	T	C>A	Not	G	A	A	U	ref_denovo	2013-06-24	male	Boxer	2137963644	6326193	110558414	34537292	57068	794398	4275927288	12652386	110558414	4399138088	69074584	114136	794398	69983118
FAM006852	FAM006850	FAM006851	3015	1168	26	22358864	G	C	C>G	Not	G	T	T	U	ref_denovo	2013-06-24	male	Boxer	2137963644	6326193	110558414	34537292	57068	794398	4275927288	12652386	110558414	4399138088	69074584	114136	794398	69983118
FAM006852	FAM006850	FAM006851	3015	1168	31	37813305	C	T	C>T,CG	CGisland	C	C	G	P	ref_denovo	2013-06-24	male	Boxer	2137963644	6326193	110558414	34537292	57068	794398	4275927288	12652386	110558414	4399138088	69074584	114136	794398	69983118
FAM006852	FAM006850	FAM006851	3015	1168	35	825611	C	T	C>T,CG	Not	C	A	G	U	ref_denovo	2013-06-24	male	Boxer	2137963644	6326193	110558414	34537292	57068	794398	4275927288	12652386	110558414	4399138088	69074584	114136	794398	69983118
FAM006852	FAM006850	FAM006851	3015	1168	35	3326374	C	T	C>T	Not	C	C	A	P	ref_denovo	2013-06-24	male	Boxer	2137963644	6326193	110558414	34537292	57068	794398	4275927288	12652386	110558414	4399138088	69074584	114136	794398	69983118
FAM006852	FAM006850	FAM006851	3015	1168	35	11301476	C	T	C>T,CG	Not	C	A	G	U	ref_denovo	2013-06-24	male	Boxer	2137963644	6326193	110558414	34537292	57068	794398	4275927288	12652386	110558414	4399138088	69074584	114136	794398	69983118
FAM007848	FAM006848	FAM006847	561	2165	1	49750338	G	A	C>T	Not	G	A	G	U	ref_denovo	2006-06-02	female	Boxer	2134552836	6335307	110833738	31025446	93649	713933	4269105672	12670614	221667476	4503443762	62050892	187298	1427866	63666056
FAM007848	FAM006848	FAM006847	561	2165	2	42454267	T	C	T>C	Not	t	t	g	M	ref_denovo	2006-06-02	female	Boxer	2134552836	6335307	110833738	31025446	93649	713933	4269105672	12670614	221667476	4503443762	62050892	187298	1427866	63666056
FAM007848	FAM006848	FAM006847	561	2165	2	45951837	A	G	T>C	Not	a	a	a	U	ref_denovo	2006-06-02	female	Boxer	2134552836	6335307	110833738	31025446	93649	713933	4269105672	12670614	221667476	4503443762	62050892	187298	1427866	63666056
FAM007848	FAM006848	FAM006847	561	2165	3	54936408	T	A	T>A	Not	T	A	A	U	ref_denovo	2006-06-02	female	Boxer	2134552836	6335307	110833738	31025446	93649	713933	4269105672	12670614	221667476	4503443762	62050892	187298	1427866	63666056
FAM007848	FAM006848	FAM006847	561	2165	3	83936487	A	C	T>G	Not	A	T	G	U	ref_denovo	2006-06-02	female	Boxer	2134552836	6335307	110833738	31025446	93649	713933	4269105672	12670614	221667476	4503443762	62050892	187298	1427866	63666056
FAM007848	FAM006848	FAM006847	561	2165	4	86945442	C	T	C>T,CG	Not	C	T	G	M	ref_denovo	2006-06-02	female	Boxer	2134552836	6335307	110833738	31025446	93649	713933	4269105672	12670614	221667476	4503443762	62050892	187298	1427866	63666056
FAM007848	FAM006848	FAM006847	561	2165	5	2803289	A	G	T>C	Not	A	G	A	U	ref_denovo	2006-06-02	female	Boxer	2134552836	6335307	110833738	31025446	93649	713933	4269105672	12670614	221667476	4503443762	62050892	187298	1427866	63666056
FAM007848	FAM006848	FAM006847	561	2165	5	38259405	C	A	C>A	Not	C	G	C	U	ref_denovo	2006-06-02	female	Boxer	2134552836	6335307	110833738	31025446	93649	713933	4269105672	12670614	221667476	4503443762	62050892	187298	1427866	63666056
FAM007848	FAM006848	FAM006847	561	2165	8	67059286	A	C	T>G	Not	A	G	A	U	ref_somatic	2006-06-02	female	Boxer	2134552836	6335307	110833738	31025446	93649	713933	4269105672	12670614	221667476	4503443762	62050892	187298	1427866	63666056
FAM007848	FAM006848	FAM006847	561	2165	9	51300552	G	A	C>T	Not	G	T	T	P	ref_denovo	2006-06-02	female	Boxer	2134552836	6335307	110833738	31025446	93649	713933	4269105672	12670614	221667476	4503443762	62050892	187298	1427866	63666056
FAM007848	FAM006848	FAM006847	561	2165	10	41822006	A	G	T>C	Not	a	c	t	U	ref_denovo	2006-06-02	female	Boxer	2134552836	6335307	110833738	31025446	93649	713933	4269105672	12670614	221667476	4503443762	62050892	187298	1427866	63666056
FAM007848	FAM006848	FAM006847	561	2165	19	41438373	C	T	C>T,CG	Not	C	T	G	P	ref_denovo	2006-06-02	female	Boxer	2134552836	6335307	110833738	31025446	93649	713933	4269105672	12670614	221667476	4503443762	62050892	187298	1427866	63666056
FAM007848	FAM006848	FAM006847	561	2165	20	54366971	C	A	C>A	Not	C	C	C	P	ref_denovo	2006-06-02	female	Boxer	2134552836	6335307	110833738	31025446	93649	713933	4269105672	12670614	221667476	4503443762	62050892	187298	1427866	63666056
FAM007848	FAM006848	FAM006847	561	2165	22	23482319	C	A	C>A	Not	c	t	a	U	ref_denovo	2006-06-02	female	Boxer	2134552836	6335307	110833738	31025446	93649	713933	4269105672	12670614	221667476	4503443762	62050892	187298	1427866	63666056
FAM007848	FAM006848	FAM006847	561	2165	25	10842669	C	A	C>A	Not	c	t	a	U	ref_denovo	2006-06-02	female	Boxer	2134552836	6335307	110833738	31025446	93649	713933	4269105672	12670614	221667476	4503443762	62050892	187298	1427866	63666056
FAM007848	FAM006848	FAM006847	561	2165	34	22937465	G	A	C>T	Not	g	t	t	U	ref_denovo	2006-06-02	female	Boxer	2134552836	6335307	110833738	31025446	93649	713933	4269105672	12670614	221667476	4503443762	62050892	187298	1427866	63666056
FAM007848	FAM006848	FAM006847	561	2165	36	311665	G	A	C>T,CG	Not	G	C	G	U	ref_denovo	2006-06-02	female	Boxer	2134552836	6335307	110833738	31025446	93649	713933	4269105672	12670614	221667476	4503443762	62050892	187298	1427866	63666056
FAM007848	FAM006848	FAM006847	561	2165	38	68323	T	A	T>A	Not	t	t	a	U	ref_denovo	2006-06-02	female	Boxer	2134552836	6335307	110833738	31025446	93649	713933	4269105672	12670614	221667476	4503443762	62050892	187298	1427866	63666056
FAM007849	FAM006846	FAM006849	2457	1411	1	43713442	C	T	C>T	Not	c	g	a	U	ref_denovo	2010-04-13	male	Boxer	2130816203	6270719	110178255	28967346	82952	656162	4261632406	12541438	110178255	4384352099	57934692	165904	656162	58756758
FAM007849	FAM006846	FAM006849	2457	1411	3	44901528	G	A	C>T	Not	G	A	T	U	ref_denovo	2010-04-13	male	Boxer	2130816203	6270719	110178255	28967346	82952	656162	4261632406	12541438	110178255	4384352099	57934692	165904	656162	58756758
FAM007849	FAM006846	FAM006849	2457	1411	4	72011492	T	C	T>C	Not	T	C	G	U	ref_denovo	2010-04-13	male	Boxer	2130816203	6270719	110178255	28967346	82952	656162	4261632406	12541438	110178255	4384352099	57934692	165904	656162	58756758
FAM007849	FAM006846	FAM006849	2457	1411	5	70810741	C	T	C>T,CG	Not	C	A	G	U	ref_denovo	2010-04-13	male	Boxer	2130816203	6270719	110178255	28967346	82952	656162	4261632406	12541438	110178255	4384352099	57934692	165904	656162	58756758
FAM007849	FAM006846	FAM006849	2457	1411	6	35984458	T	C	T>C	Not	T	T	A	U	ref_denovo	2010-04-13	male	Boxer	2130816203	6270719	110178255	28967346	82952	656162	4261632406	12541438	110178255	4384352099	57934692	165904	656162	58756758
FAM007849	FAM006846	FAM006849	2457	1411	8	28493352	T	C	T>C	Not	T	T	T	U	ref_denovo	2010-04-13	male	Boxer	2130816203	6270719	110178255	28967346	82952	656162	4261632406	12541438	110178255	4384352099	57934692	165904	656162	58756758
FAM007849	FAM006846	FAM006849	2457	1411	8	52489799	C	T	C>T	Not	C	A	T	U	ref_denovo	2010-04-13	male	Boxer	2130816203	6270719	110178255	28967346	82952	656162	4261632406	12541438	110178255	4384352099	57934692	165904	656162	58756758
FAM007849	FAM006846	FAM006849	2457	1411	11	71135643	C	T	C>T	Not	C	C	A	U	ref_denovo	2010-04-13	male	Boxer	2130816203	6270719	110178255	28967346	82952	656162	4261632406	12541438	110178255	4384352099	57934692	165904	656162	58756758
FAM007849	FAM006846	FAM006849	2457	1411	13	33846894	C	T	C>T,CG	CGisland	C	G	G	U	ref_denovo	2010-04-13	male	Boxer	2130816203	6270719	110178255	28967346	82952	656162	4261632406	12541438	110178255	4384352099	57934692	165904	656162	58756758
FAM007849	FAM006846	FAM006849	2457	1411	15	14500426	T	C	T>C	Not	t	a	t	U	ref_denovo	2010-04-13	male	Boxer	2130816203	6270719	110178255	28967346	82952	656162	4261632406	12541438	110178255	4384352099	57934692	165904	656162	58756758
FAM007849	FAM006846	FAM006849	2457	1411	16	41506077	C	G	C>G	Not	C	T	C	U	ref_denovo	2010-04-13	male	Boxer	2130816203	6270719	110178255	28967346	82952	656162	4261632406	12541438	110178255	4384352099	57934692	165904	656162	58756758
FAM007849	FAM006846	FAM006849	2457	1411	17	1473022	C	T	C>T,CG	CGisland	C	C	G	P	ref_somatic	2010-04-13	male	Boxer	2130816203	6270719	110178255	28967346	82952	656162	4261632406	12541438	110178255	4384352099	57934692	165904	656162	58756758
FAM007849	FAM006846	FAM006849	2457	1411	18	8911483	G	A	C>T	Not	G	a	A	P	ref_denovo	2010-04-13	male	Boxer	2130816203	6270719	110178255	28967346	82952	656162	4261632406	12541438	110178255	4384352099	57934692	165904	656162	58756758
FAM007849	FAM006846	FAM006849	2457	1411	20	50939787	T	C	T>C	Not	T	G	G	P	ref_denovo	2010-04-13	male	Boxer	2130816203	6270719	110178255	28967346	82952	656162	4261632406	12541438	110178255	4384352099	57934692	165904	656162	58756758
FAM007849	FAM006846	FAM006849	2457	1411	22	57119637	C	A	C>A	Not	C	T	T	U	ref_denovo	2010-04-13	male	Boxer	2130816203	6270719	110178255	28967346	82952	656162	4261632406	12541438	110178255	4384352099	57934692	165904	656162	58756758
FAM007849	FAM006846	FAM006849	2457	1411	25	39470130	G	T	C>A	Not	g	g	t	P	ref_denovo	2010-04-13	male	Boxer	2130816203	6270719	110178255	28967346	82952	656162	4261632406	12541438	110178255	4384352099	57934692	165904	656162	58756758
FAM007849	FAM006846	FAM006849	2457	1411	26	34425307	T	A	T>A	Not	T	A	T	U	ref_denovo	2010-04-13	male	Boxer	2130816203	6270719	110178255	28967346	82952	656162	4261632406	12541438	110178255	4384352099	57934692	165904	656162	58756758
FAM007849	FAM006846	FAM006849	2457	1411	26	34425310	T	A	T>A	Not	T	A	T	U	ref_denovo	2010-04-13	male	Boxer	2130816203	6270719	110178255	28967346	82952	656162	4261632406	12541438	110178255	4384352099	57934692	165904	656162	58756758
FAM007849	FAM006846	FAM006849	2457	1411	28	31059445	T	A	T>A	Not	t	t	c	U	ref_denovo	2010-04-13	male	Boxer	2130816203	6270719	110178255	28967346	82952	656162	4261632406	12541438	110178255	4384352099	57934692	165904	656162	58756758
FAM007849	FAM006846	FAM006849	2457	1411	32	31585642	G	A	C>T	Not	G	A	T	U	ref_denovo	2010-04-13	male	Boxer	2130816203	6270719	110178255	28967346	82952	656162	4261632406	12541438	110178255	4384352099	57934692	165904	656162	58756758
FAM007849	FAM006846	FAM006849	2457	1411	32	34793558	A	G	T>C	Not	a	a	a	U	ref_denovo	2010-04-13	male	Boxer	2130816203	6270719	110178255	28967346	82952	656162	4261632406	12541438	110178255	4384352099	57934692	165904	656162	58756758
FAM007849	FAM006846	FAM006849	2457	1411	36	2957983	T	C	T>C	Not	T	C	C	U	ref_denovo	2010-04-13	male	Boxer	2130816203	6270719	110178255	28967346	82952	656162	4261632406	12541438	110178255	4384352099	57934692	165904	656162	58756758
FAM007850	FAM006846	FAM006849	2457	1411	1	1817558	C	T	C>T,CG	CGisland	C	G	G	U	ref_denovo	2010-04-13	female	Boxer	2135157243	6333140	110720291	31547046	84501	722251	4270314486	12666280	221440582	4504421348	63094092	169002	1444502	64707596
FAM007850	FAM006846	FAM006849	2457	1411	1	2164821	C	T	C>T,CG	Not	C	A	G	U	ref_denovo	2010-04-13	female	Boxer	2135157243	6333140	110720291	31547046	84501	722251	4270314486	12666280	221440582	4504421348	63094092	169002	1444502	64707596
FAM007850	FAM006846	FAM006849	2457	1411	4	33582628	G	T	C>A	Not	g	g	g	U	ref_denovo	2010-04-13	female	Boxer	2135157243	6333140	110720291	31547046	84501	722251	4270314486	12666280	221440582	4504421348	63094092	169002	1444502	64707596
FAM007850	FAM006846	FAM006849	2457	1411	4	67465290	C	G	C>G	Not	c	a	a	M	ref_denovo	2010-04-13	female	Boxer	2135157243	6333140	110720291	31547046	84501	722251	4270314486	12666280	221440582	4504421348	63094092	169002	1444502	64707596
FAM007850	FAM006846	FAM006849	2457	1411	4	81078636	A	G	T>C	Not	A	T	T	U	ref_denovo	2010-04-13	female	Boxer	2135157243	6333140	110720291	31547046	84501	722251	4270314486	12666280	221440582	4504421348	63094092	169002	1444502	64707596
FAM007850	FAM006846	FAM006849	2457	1411	5	31767051	G	A	C>T,CG	CGisland	G	C	G	U	ref_denovo	2010-04-13	female	Boxer	2135157243	6333140	110720291	31547046	84501	722251	4270314486	12666280	221440582	4504421348	63094092	169002	1444502	64707596
FAM007850	FAM006846	FAM006849	2457	1411	7	67835576	G	T	C>A	Not	g	a	c	U	ref_denovo	2010-04-13	female	Boxer	2135157243	6333140	110720291	31547046	84501	722251	4270314486	12666280	221440582	4504421348	63094092	169002	1444502	64707596
FAM007850	FAM006846	FAM006849	2457	1411	9	38515985	A	G	T>C	Not	A	G	C	U	ref_denovo	2010-04-13	female	Boxer	2135157243	6333140	110720291	31547046	84501	722251	4270314486	12666280	221440582	4504421348	63094092	169002	1444502	64707596
FAM007850	FAM006846	FAM006849	2457	1411	14	22741946	G	A	C>T	Not	G	A	A	P	ref_denovo	2010-04-13	female	Boxer	2135157243	6333140	110720291	31547046	84501	722251	4270314486	12666280	221440582	4504421348	63094092	169002	1444502	64707596
FAM007850	FAM006846	FAM006849	2457	1411	19	8137398	G	A	C>T	Not	G	G	G	P	ref_denovo	2010-04-13	female	Boxer	2135157243	6333140	110720291	31547046	84501	722251	4270314486	12666280	221440582	4504421348	63094092	169002	1444502	64707596
FAM007850	FAM006846	FAM006849	2457	1411	19	40497000	C	T	C>T	Not	c	G	t	P	ref_denovo	2010-04-13	female	Boxer	2135157243	6333140	110720291	31547046	84501	722251	4270314486	12666280	221440582	4504421348	63094092	169002	1444502	64707596
FAM007850	FAM006846	FAM006849	2457	1411	20	55366206	C	A	C>A	Not	C	C	T	U	ref_denovo	2010-04-13	female	Boxer	2135157243	6333140	110720291	31547046	84501	722251	4270314486	12666280	221440582	4504421348	63094092	169002	1444502	64707596
FAM007850	FAM006846	FAM006849	2457	1411	23	35143028	G	T	C>A	Not	G	C	A	P	ref_denovo	2010-04-13	female	Boxer	2135157243	6333140	110720291	31547046	84501	722251	4270314486	12666280	221440582	4504421348	63094092	169002	1444502	64707596
FAM007850	FAM006846	FAM006849	2457	1411	23	52222743	C	G	C>G	CGisland	C	A	A	P	ref_denovo	2010-04-13	female	Boxer	2135157243	6333140	110720291	31547046	84501	722251	4270314486	12666280	221440582	4504421348	63094092	169002	1444502	64707596
FAM007850	FAM006846	FAM006849	2457	1411	35	13587337	C	T	C>T	Not	C	G	T	U	ref_denovo	2010-04-13	female	Boxer	2135157243	6333140	110720291	31547046	84501	722251	4270314486	12666280	221440582	4504421348	63094092	169002	1444502	64707596
FAM007851	FAM006846	FAM006849	2457	1411	2	80442962	G	T	C>A	Not	G	G	T	P	ref_denovo	2010-04-13	female	Boxer	2133420461	6326502	110599830	31358963	83964	715464	4266840922	12653004	221199660	4500693586	62717926	167928	1430928	64316782
FAM007851	FAM006846	FAM006849	2457	1411	5	4064062	T	A	T>A	Not	T	A	G	U	ref_denovo	2010-04-13	female	Boxer	2133420461	6326502	110599830	31358963	83964	715464	4266840922	12653004	221199660	4500693586	62717926	167928	1430928	64316782
FAM007851	FAM006846	FAM006849	2457	1411	8	16164820	C	T	C>T	Not	C	C	T	U	ref_denovo	2010-04-13	female	Boxer	2133420461	6326502	110599830	31358963	83964	715464	4266840922	12653004	221199660	4500693586	62717926	167928	1430928	64316782
FAM007851	FAM006846	FAM006849	2457	1411	10	49265149	C	T	C>T,CG	Not	C	G	G	U	ref_denovo	2010-04-13	female	Boxer	2133420461	6326502	110599830	31358963	83964	715464	4266840922	12653004	221199660	4500693586	62717926	167928	1430928	64316782
FAM007851	FAM006846	FAM006849	2457	1411	15	23100713	A	C	T>G	Not	A	C	G	P	ref_denovo	2010-04-13	female	Boxer	2133420461	6326502	110599830	31358963	83964	715464	4266840922	12653004	221199660	4500693586	62717926	167928	1430928	64316782
FAM007851	FAM006846	FAM006849	2457	1411	15	23668278	T	C	T>C	Not	T	G	T	U	ref_denovo	2010-04-13	female	Boxer	2133420461	6326502	110599830	31358963	83964	715464	4266840922	12653004	221199660	4500693586	62717926	167928	1430928	64316782
FAM007851	FAM006846	FAM006849	2457	1411	20	31565345	C	T	C>T	Not	C	A	A	M	ref_denovo	2010-04-13	female	Boxer	2133420461	6326502	110599830	31358963	83964	715464	4266840922	12653004	221199660	4500693586	62717926	167928	1430928	64316782
FAM007851	FAM006846	FAM006849	2457	1411	20	36643404	A	C	T>G	Not	A	A	C	P	ref_denovo	2010-04-13	female	Boxer	2133420461	6326502	110599830	31358963	83964	715464	4266840922	12653004	221199660	4500693586	62717926	167928	1430928	64316782
FAM007851	FAM006846	FAM006849	2457	1411	23	25559211	A	C	T>G	Not	a	t	t	U	ref_denovo	2010-04-13	female	Boxer	2133420461	6326502	110599830	31358963	83964	715464	4266840922	12653004	221199660	4500693586	62717926	167928	1430928	64316782
FAM007851	FAM006846	FAM006849	2457	1411	27	8631053	T	A	T>A	Not	t	a	t	P	ref_denovo	2010-04-13	female	Boxer	2133420461	6326502	110599830	31358963	83964	715464	4266840922	12653004	221199660	4500693586	62717926	167928	1430928	64316782
FAM007851	FAM006846	FAM006849	2457	1411	29	33022010	G	A	C>T	Not	G	A	C	P	ref_denovo	2010-04-13	female	Boxer	2133420461	6326502	110599830	31358963	83964	715464	4266840922	12653004	221199660	4500693586	62717926	167928	1430928	64316782
FAM007851	FAM006846	FAM006849	2457	1411	32	6088202	C	G	C>G	Not	c	g	g	U	ref_denovo	2010-04-13	female	Boxer	2133420461	6326502	110599830	31358963	83964	715464	4266840922	12653004	221199660	4500693586	62717926	167928	1430928	64316782
FAM007851	FAM006846	FAM006849	2457	1411	36	23954115	G	A	C>T	Not	G	A	G	U	ref_denovo	2010-04-13	female	Boxer	2133420461	6326502	110599830	31358963	83964	715464	4266840922	12653004	221199660	4500693586	62717926	167928	1430928	64316782
FAM007852	FAM006846	FAM006849	2457	1411	1	20252937	T	G	T>G	Not	T	T	T	U	ref_somatic	2010-04-13	male	Boxer	2135252089	6287432	110401798	31962631	83710	734193	4270504178	12574864	110401798	4393480840	63925262	167420	734193	64826875
FAM007852	FAM006846	FAM006849	2457	1411	1	90468816	A	C	T>G	Not	A	T	A	U	ref_denovo	2010-04-13	male	Boxer	2135252089	6287432	110401798	31962631	83710	734193	4270504178	12574864	110401798	4393480840	63925262	167420	734193	64826875
FAM007852	FAM006846	FAM006849	2457	1411	2	14128689	G	A	C>T,CG	Not	g	c	a	U	ref_denovo	2010-04-13	male	Boxer	2135252089	6287432	110401798	31962631	83710	734193	4270504178	12574864	110401798	4393480840	63925262	167420	734193	64826875
FAM007852	FAM006846	FAM006849	2457	1411	3	74958974	C	T	C>T,CG	Not	C	A	G	U	ref_denovo	2010-04-13	male	Boxer	2135252089	6287432	110401798	31962631	83710	734193	4270504178	12574864	110401798	4393480840	63925262	167420	734193	64826875
FAM007852	FAM006846	FAM006849	2457	1411	3	90615735	C	T	C>T	Not	C	G	A	U	ref_denovo	2010-04-13	male	Boxer	2135252089	6287432	110401798	31962631	83710	734193	4270504178	12574864	110401798	4393480840	63925262	167420	734193	64826875
FAM007852	FAM006846	FAM006849	2457	1411	5	30348795	G	A	C>T,CG	Not	G	C	T	U	ref_denovo	2010-04-13	male	Boxer	2135252089	6287432	110401798	31962631	83710	734193	4270504178	12574864	110401798	4393480840	63925262	167420	734193	64826875
FAM007852	FAM006846	FAM006849	2457	1411	5	43828281	G	A	C>T	Not	g	a	a	U	ref_denovo	2010-04-13	male	Boxer	2135252089	6287432	110401798	31962631	83710	734193	4270504178	12574864	110401798	4393480840	63925262	167420	734193	64826875
FAM007852	FAM006846	FAM006849	2457	1411	6	34426234	C	T	C>T	Not	C	C	C	U	ref_denovo	2010-04-13	male	Boxer	2135252089	6287432	110401798	31962631	83710	734193	4270504178	12574864	110401798	4393480840	63925262	167420	734193	64826875
FAM007852	FAM006846	FAM006849	2457	1411	7	40751987	G	A	C>T,CG	Not	G	C	C	P	ref_somatic	2010-04-13	male	Boxer	2135252089	6287432	110401798	31962631	83710	734193	4270504178	12574864	110401798	4393480840	63925262	167420	734193	64826875
FAM007852	FAM006846	FAM006849	2457	1411	8	6241158	G	A	C>T	Not	g	g	t	U	ref_denovo	2010-04-13	male	Boxer	2135252089	6287432	110401798	31962631	83710	734193	4270504178	12574864	110401798	4393480840	63925262	167420	734193	64826875
FAM007852	FAM006846	FAM006849	2457	1411	9	57552945	C	G	C>G	Not	C	A	T	U	ref_denovo	2010-04-13	male	Boxer	2135252089	6287432	110401798	31962631	83710	734193	4270504178	12574864	110401798	4393480840	63925262	167420	734193	64826875
FAM007852	FAM006846	FAM006849	2457	1411	12	27349977	T	G	T>G	Not	T	T	T	U	ref_denovo	2010-04-13	male	Boxer	2135252089	6287432	110401798	31962631	83710	734193	4270504178	12574864	110401798	4393480840	63925262	167420	734193	64826875
FAM007852	FAM006846	FAM006849	2457	1411	12	29643898	T	C	T>C	Not	T	A	A	U	ref_denovo	2010-04-13	male	Boxer	2135252089	6287432	110401798	31962631	83710	734193	4270504178	12574864	110401798	4393480840	63925262	167420	734193	64826875
FAM007852	FAM006846	FAM006849	2457	1411	12	45005207	A	T	T>A	Not	a	t	t	P	ref_denovo	2010-04-13	male	Boxer	2135252089	6287432	110401798	31962631	83710	734193	4270504178	12574864	110401798	4393480840	63925262	167420	734193	64826875
FAM007852	FAM006846	FAM006849	2457	1411	16	1146128	G	A	C>T,CG	CGisland	G	C	T	U	ref_denovo	2010-04-13	male	Boxer	2135252089	6287432	110401798	31962631	83710	734193	4270504178	12574864	110401798	4393480840	63925262	167420	734193	64826875
FAM007852	FAM006846	FAM006849	2457	1411	17	41211815	C	T	C>T	Not	C	A	C	P	ref_denovo	2010-04-13	male	Boxer	2135252089	6287432	110401798	31962631	83710	734193	4270504178	12574864	110401798	4393480840	63925262	167420	734193	64826875
FAM007852	FAM006846	FAM006849	2457	1411	17	59952024	T	C	T>C	Not	t	c	g	P	ref_denovo	2010-04-13	male	Boxer	2135252089	6287432	110401798	31962631	83710	734193	4270504178	12574864	110401798	4393480840	63925262	167420	734193	64826875
FAM007852	FAM006846	FAM006849	2457	1411	21	47661332	T	C	T>C	Not	t	t	c	U	ref_denovo	2010-04-13	male	Boxer	2135252089	6287432	110401798	31962631	83710	734193	4270504178	12574864	110401798	4393480840	63925262	167420	734193	64826875
FAM007852	FAM006846	FAM006849	2457	1411	23	31073200	A	T	T>A	Not	A	C	g	P	ref_denovo	2010-04-13	male	Boxer	2135252089	6287432	110401798	31962631	83710	734193	4270504178	12574864	110401798	4393480840	63925262	167420	734193	64826875
FAM007852	FAM006846	FAM006849	2457	1411	24	2863997	A	G	T>C	Not	A	T	G	U	ref_denovo	2010-04-13	male	Boxer	2135252089	6287432	110401798	31962631	83710	734193	4270504178	12574864	110401798	4393480840	63925262	167420	734193	64826875
FAM007852	FAM006846	FAM006849	2457	1411	24	5741317	C	T	C>T	Not	C	C	T	U	ref_somatic	2010-04-13	male	Boxer	2135252089	6287432	110401798	31962631	83710	734193	4270504178	12574864	110401798	4393480840	63925262	167420	734193	64826875
FAM007852	FAM006846	FAM006849	2457	1411	26	38561130	C	T	C>T,CG	Not	C	A	G	U	ref_denovo	2010-04-13	male	Boxer	2135252089	6287432	110401798	31962631	83710	734193	4270504178	12574864	110401798	4393480840	63925262	167420	734193	64826875
FAM007852	FAM006846	FAM006849	2457	1411	28	5111954	T	G	T>G	Not	T	C	T	U	ref_denovo	2010-04-13	male	Boxer	2135252089	6287432	110401798	31962631	83710	734193	4270504178	12574864	110401798	4393480840	63925262	167420	734193	64826875
FAM007852	FAM006846	FAM006849	2457	1411	36	24288663	A	G	T>C	Not	A	C	T	U	ref_denovo	2010-04-13	male	Boxer	2135252089	6287432	110401798	31962631	83710	734193	4270504178	12574864	110401798	4393480840	63925262	167420	734193	64826875
FAM007852	FAM006846	FAM006849	2457	1411	37	24566717	C	T	C>T,CG	Not	C	A	G	M	ref_denovo	2010-04-13	male	Boxer	2135252089	6287432	110401798	31962631	83710	734193	4270504178	12574864	110401798	4393480840	63925262	167420	734193	64826875
FAM007853	FAM006846	FAM006849	2457	1411	1	2164821	C	T	C>T,CG	Not	C	A	G	U	ref_denovo	2010-04-13	male	Boxer	2134834068	6303685	110563142	32182177	85464	749328	4269668136	12607370	110563142	4392838648	64364354	170928	749328	65284610
FAM007853	FAM006846	FAM006849	2457	1411	1	53454320	A	T	T>A	Not	A	T	C	U	ref_denovo	2010-04-13	male	Boxer	2134834068	6303685	110563142	32182177	85464	749328	4269668136	12607370	110563142	4392838648	64364354	170928	749328	65284610
FAM007853	FAM006846	FAM006849	2457	1411	1	92453002	A	G	T>C	Not	A	T	A	U	ref_denovo	2010-04-13	male	Boxer	2134834068	6303685	110563142	32182177	85464	749328	4269668136	12607370	110563142	4392838648	64364354	170928	749328	65284610
FAM007853	FAM006846	FAM006849	2457	1411	2	60756660	G	A	C>T,CG	Not	G	C	A	U	ref_denovo	2010-04-13	male	Boxer	2134834068	6303685	110563142	32182177	85464	749328	4269668136	12607370	110563142	4392838648	64364354	170928	749328	65284610
FAM007853	FAM006846	FAM006849	2457	1411	4	9069509	C	T	C>T,CG	Not	C	A	G	U	ref_denovo	2010-04-13	male	Boxer	2134834068	6303685	110563142	32182177	85464	749328	4269668136	12607370	110563142	4392838648	64364354	170928	749328	65284610
FAM007853	FAM006846	FAM006849	2457	1411	4	67465290	C	G	C>G	Not	c	a	a	M	ref_denovo	2010-04-13	male	Boxer	2134834068	6303685	110563142	32182177	85464	749328	4269668136	12607370	110563142	4392838648	64364354	170928	749328	65284610
FAM007853	FAM006846	FAM006849	2457	1411	5	30801453	C	T	C>T	Not	C	C	T	P	ref_denovo	2010-04-13	male	Boxer	2134834068	6303685	110563142	32182177	85464	749328	4269668136	12607370	110563142	4392838648	64364354	170928	749328	65284610
FAM007853	FAM006846	FAM006849	2457	1411	6	35383622	G	A	C>T,CG	Not	G	C	G	U	ref_denovo	2010-04-13	male	Boxer	2134834068	6303685	110563142	32182177	85464	749328	4269668136	12607370	110563142	4392838648	64364354	170928	749328	65284610
FAM007853	FAM006846	FAM006849	2457	1411	7	2886162	A	C	T>G	Not	A	C	G	P	ref_denovo	2010-04-13	male	Boxer	2134834068	6303685	110563142	32182177	85464	749328	4269668136	12607370	110563142	4392838648	64364354	170928	749328	65284610
FAM007853	FAM006846	FAM006849	2457	1411	7	7013548	G	A	C>T,CG	Not	G	C	T	U	ref_denovo	2010-04-13	male	Boxer	2134834068	6303685	110563142	32182177	85464	749328	4269668136	12607370	110563142	4392838648	64364354	170928	749328	65284610
FAM007853	FAM006846	FAM006849	2457	1411	7	14791262	G	C	C>G	Not	G	G	T	P	ref_denovo	2010-04-13	male	Boxer	2134834068	6303685	110563142	32182177	85464	749328	4269668136	12607370	110563142	4392838648	64364354	170928	749328	65284610
FAM007853	FAM006846	FAM006849	2457	1411	7	16839329	C	T	C>T	Not	C	T	C	U	ref_denovo	2010-04-13	male	Boxer	2134834068	6303685	110563142	32182177	85464	749328	4269668136	12607370	110563142	4392838648	64364354	170928	749328	65284610
FAM007853	FAM006846	FAM006849	2457	1411	7	53451484	C	T	C>T,CG	Not	C	T	G	U	ref_denovo	2010-04-13	male	Boxer	2134834068	6303685	110563142	32182177	85464	749328	4269668136	12607370	110563142	4392838648	64364354	170928	749328	65284610
FAM007853	FAM006846	FAM006849	2457	1411	8	63906133	C	T	C>T,CG	Not	C	C	G	U	ref_denovo	2010-04-13	male	Boxer	2134834068	6303685	110563142	32182177	85464	749328	4269668136	12607370	110563142	4392838648	64364354	170928	749328	65284610
FAM007853	FAM006846	FAM006849	2457	1411	8	68474400	G	A	C>T	Not	G	A	G	U	ref_denovo	2010-04-13	male	Boxer	2134834068	6303685	110563142	32182177	85464	749328	4269668136	12607370	110563142	4392838648	64364354	170928	749328	65284610
FAM007853	FAM006846	FAM006849	2457	1411	9	7181711	C	T	C>T,CG	Not	C	G	G	U	ref_denovo	2010-04-13	male	Boxer	2134834068	6303685	110563142	32182177	85464	749328	4269668136	12607370	110563142	4392838648	64364354	170928	749328	65284610
FAM007853	FAM006846	FAM006849	2457	1411	9	12910793	C	T	C>T	Not	C	T	C	U	ref_denovo	2010-04-13	male	Boxer	2134834068	6303685	110563142	32182177	85464	749328	4269668136	12607370	110563142	4392838648	64364354	170928	749328	65284610
FAM007853	FAM006846	FAM006849	2457	1411	11	67354779	A	G	T>C	Not	A	C	G	P	ref_denovo	2010-04-13	male	Boxer	2134834068	6303685	110563142	32182177	85464	749328	4269668136	12607370	110563142	4392838648	64364354	170928	749328	65284610
FAM007853	FAM006846	FAM006849	2457	1411	13	24797938	G	A	C>T	Not	G	G	G	U	ref_denovo	2010-04-13	male	Boxer	2134834068	6303685	110563142	32182177	85464	749328	4269668136	12607370	110563142	4392838648	64364354	170928	749328	65284610
FAM007853	FAM006846	FAM006849	2457	1411	14	1538526	G	A	C>T	Not	G	A	T	U	ref_denovo	2010-04-13	male	Boxer	2134834068	6303685	110563142	32182177	85464	749328	4269668136	12607370	110563142	4392838648	64364354	170928	749328	65284610
FAM007853	FAM006846	FAM006849	2457	1411	14	6575110	C	T	C>T	CGisland	C	G	T	P	ref_denovo	2010-04-13	male	Boxer	2134834068	6303685	110563142	32182177	85464	749328	4269668136	12607370	110563142	4392838648	64364354	170928	749328	65284610
FAM007853	FAM006846	FAM006849	2457	1411	14	22741946	G	A	C>T	Not	G	A	A	P	ref_denovo	2010-04-13	male	Boxer	2134834068	6303685	110563142	32182177	85464	749328	4269668136	12607370	110563142	4392838648	64364354	170928	749328	65284610
FAM007853	FAM006846	FAM006849	2457	1411	16	2229943	C	T	C>T,CG	Not	c	a	g	U	ref_denovo	2010-04-13	male	Boxer	2134834068	6303685	110563142	32182177	85464	749328	4269668136	12607370	110563142	4392838648	64364354	170928	749328	65284610
FAM007853	FAM006846	FAM006849	2457	1411	17	49282905	G	A	C>T	Not	G	T	T	P	ref_denovo	2010-04-13	male	Boxer	2134834068	6303685	110563142	32182177	85464	749328	4269668136	12607370	110563142	4392838648	64364354	170928	749328	65284610
FAM007853	FAM006846	FAM006849	2457	1411	18	34726387	G	A	C>T	Not	G	A	T	U	ref_denovo	2010-04-13	male	Boxer	2134834068	6303685	110563142	32182177	85464	749328	4269668136	12607370	110563142	4392838648	64364354	170928	749328	65284610
FAM007853	FAM006846	FAM006849	2457	1411	20	40879669	A	C	T>G	Not	A	C	A	P	ref_denovo	2010-04-13	male	Boxer	2134834068	6303685	110563142	32182177	85464	749328	4269668136	12607370	110563142	4392838648	64364354	170928	749328	65284610
FAM007853	FAM006846	FAM006849	2457	1411	22	8883851	A	C	T>G	Not	A	T	T	U	ref_denovo	2010-04-13	male	Boxer	2134834068	6303685	110563142	32182177	85464	749328	4269668136	12607370	110563142	4392838648	64364354	170928	749328	65284610
FAM007853	FAM006846	FAM006849	2457	1411	22	49883882	T	C	T>C	Not	T	C	G	U	ref_denovo	2010-04-13	male	Boxer	2134834068	6303685	110563142	32182177	85464	749328	4269668136	12607370	110563142	4392838648	64364354	170928	749328	65284610
FAM007853	FAM006846	FAM006849	2457	1411	30	19269842	T	A	T>A	Not	t	t	a	U	ref_denovo	2010-04-13	male	Boxer	2134834068	6303685	110563142	32182177	85464	749328	4269668136	12607370	110563142	4392838648	64364354	170928	749328	65284610
FAM007853	FAM006846	FAM006849	2457	1411	30	24144372	G	A	C>T,CG	Not	G	C	C	P	ref_denovo	2010-04-13	male	Boxer	2134834068	6303685	110563142	32182177	85464	749328	4269668136	12607370	110563142	4392838648	64364354	170928	749328	65284610
FAM007853	FAM006846	FAM006849	2457	1411	35	21545922	T	C	T>C	Not	T	G	T	U	ref_denovo	2010-04-13	male	Boxer	2134834068	6303685	110563142	32182177	85464	749328	4269668136	12607370	110563142	4392838648	64364354	170928	749328	65284610
FAM007853	FAM006846	FAM006849	2457	1411	38	189446	C	A	C>A	Not	C	T	C	P	ref_denovo	2010-04-13	male	Boxer	2134834068	6303685	110563142	32182177	85464	749328	4269668136	12607370	110563142	4392838648	64364354	170928	749328	65284610
FAM007853	FAM006846	FAM006849	2457	1411	38	18137832	C	T	C>T	Not	c	a	c	P	ref_denovo	2010-04-13	male	Boxer	2134834068	6303685	110563142	32182177	85464	749328	4269668136	12607370	110563142	4392838648	64364354	170928	749328	65284610
FAM007854	FAM006850	FAM006851	3015	1168	2	80451172	G	A	C>T,CG	Not	G	C	G	U	ref_denovo	2013-06-24	male	Boxer	2136409157	6317165	110543541	33518842	90370	766930	4272818314	12634330	110543541	4395996185	67037684	180740	766930	67985354
FAM007854	FAM006850	FAM006851	3015	1168	4	32794812	C	A	C>A	Not	C	G	G	U	ref_denovo	2013-06-24	male	Boxer	2136409157	6317165	110543541	33518842	90370	766930	4272818314	12634330	110543541	4395996185	67037684	180740	766930	67985354
FAM007854	FAM006850	FAM006851	3015	1168	5	45113648	C	T	C>T,CG	Not	c	c	g	U	ref_denovo	2013-06-24	male	Boxer	2136409157	6317165	110543541	33518842	90370	766930	4272818314	12634330	110543541	4395996185	67037684	180740	766930	67985354
FAM007854	FAM006850	FAM006851	3015	1168	6	55091165	G	A	C>T,CG	Not	G	C	C	U	ref_denovo	2013-06-24	male	Boxer	2136409157	6317165	110543541	33518842	90370	766930	4272818314	12634330	110543541	4395996185	67037684	180740	766930	67985354
FAM007854	FAM006850	FAM006851	3015	1168	6	77016242	A	T	T>A	Not	a	a	t	U	ref_denovo	2013-06-24	male	Boxer	2136409157	6317165	110543541	33518842	90370	766930	4272818314	12634330	110543541	4395996185	67037684	180740	766930	67985354
FAM007854	FAM006850	FAM006851	3015	1168	7	14619098	T	C	T>C	Not	T	A	G	U	ref_denovo	2013-06-24	male	Boxer	2136409157	6317165	110543541	33518842	90370	766930	4272818314	12634330	110543541	4395996185	67037684	180740	766930	67985354
FAM007854	FAM006850	FAM006851	3015	1168	8	64904383	G	T	C>A	Not	G	G	C	U	ref_denovo	2013-06-24	male	Boxer	2136409157	6317165	110543541	33518842	90370	766930	4272818314	12634330	110543541	4395996185	67037684	180740	766930	67985354
FAM007854	FAM006850	FAM006851	3015	1168	10	35445549	A	G	T>C	Not	A	C	G	U	ref_denovo	2013-06-24	male	Boxer	2136409157	6317165	110543541	33518842	90370	766930	4272818314	12634330	110543541	4395996185	67037684	180740	766930	67985354
FAM007854	FAM006850	FAM006851	3015	1168	11	29212553	G	C	C>G	Not	G	C	G	U	ref_denovo	2013-06-24	male	Boxer	2136409157	6317165	110543541	33518842	90370	766930	4272818314	12634330	110543541	4395996185	67037684	180740	766930	67985354
FAM007854	FAM006850	FAM006851	3015	1168	11	52927495	C	G	C>G	Not	c	c	c	U	ref_denovo	2013-06-24	male	Boxer	2136409157	6317165	110543541	33518842	90370	766930	4272818314	12634330	110543541	4395996185	67037684	180740	766930	67985354
FAM007854	FAM006850	FAM006851	3015	1168	14	52451692	C	A	C>A	Not	C	A	T	P	ref_denovo	2013-06-24	male	Boxer	2136409157	6317165	110543541	33518842	90370	766930	4272818314	12634330	110543541	4395996185	67037684	180740	766930	67985354
FAM007854	FAM006850	FAM006851	3015	1168	16	11874696	G	A	C>T	Not	G	A	A	U	ref_denovo	2013-06-24	male	Boxer	2136409157	6317165	110543541	33518842	90370	766930	4272818314	12634330	110543541	4395996185	67037684	180740	766930	67985354
FAM007854	FAM006850	FAM006851	3015	1168	17	1560858	G	A	C>T	Not	G	T	C	U	ref_denovo	2013-06-24	male	Boxer	2136409157	6317165	110543541	33518842	90370	766930	4272818314	12634330	110543541	4395996185	67037684	180740	766930	67985354
FAM007854	FAM006850	FAM006851	3015	1168	21	12580324	G	C	C>G	Not	g	a	g	P	ref_denovo	2013-06-24	male	Boxer	2136409157	6317165	110543541	33518842	90370	766930	4272818314	12634330	110543541	4395996185	67037684	180740	766930	67985354
FAM007854	FAM006850	FAM006851	3015	1168	22	6657097	G	A	C>T,CG	Not	G	C	T	U	ref_denovo	2013-06-24	male	Boxer	2136409157	6317165	110543541	33518842	90370	766930	4272818314	12634330	110543541	4395996185	67037684	180740	766930	67985354
FAM007854	FAM006850	FAM006851	3015	1168	22	12501119	C	T	C>T	Not	C	G	C	U	ref_denovo	2013-06-24	male	Boxer	2136409157	6317165	110543541	33518842	90370	766930	4272818314	12634330	110543541	4395996185	67037684	180740	766930	67985354
FAM007854	FAM006850	FAM006851	3015	1168	22	27258040	T	C	T>C	Not	T	G	A	P	ref_denovo	2013-06-24	male	Boxer	2136409157	6317165	110543541	33518842	90370	766930	4272818314	12634330	110543541	4395996185	67037684	180740	766930	67985354
FAM007854	FAM006850	FAM006851	3015	1168	22	55488812	C	T	C>T,CG	Not	C	G	G	U	ref_denovo	2013-06-24	male	Boxer	2136409157	6317165	110543541	33518842	90370	766930	4272818314	12634330	110543541	4395996185	67037684	180740	766930	67985354
FAM007854	FAM006850	FAM006851	3015	1168	29	22146964	T	C	T>C	Not	T	A	T	U	ref_denovo	2013-06-24	male	Boxer	2136409157	6317165	110543541	33518842	90370	766930	4272818314	12634330	110543541	4395996185	67037684	180740	766930	67985354
FAM007854	FAM006850	FAM006851	3015	1168	29	27212704	A	C	T>G	Not	A	C	G	U	ref_denovo	2013-06-24	male	Boxer	2136409157	6317165	110543541	33518842	90370	766930	4272818314	12634330	110543541	4395996185	67037684	180740	766930	67985354
FAM007854	FAM006850	FAM006851	3015	1168	29	30640889	C	T	C>T,CG	Not	C	T	G	P	ref_denovo	2013-06-24	male	Boxer	2136409157	6317165	110543541	33518842	90370	766930	4272818314	12634330	110543541	4395996185	67037684	180740	766930	67985354
FAM007855	FAM006850	FAM006851	3015	1168	1	9009096	C	T	C>T	Not	c	t	t	P	ref_denovo	2013-06-24	male	Boxer	2135939049	6312837	110414406	33112793	98930	761589	4271878098	12625674	110414406	4394918178	66225586	197860	761589	67185035
FAM007855	FAM006850	FAM006851	3015	1168	1	31508524	C	A	C>A	Not	C	T	A	U	ref_denovo	2013-06-24	male	Boxer	2135939049	6312837	110414406	33112793	98930	761589	4271878098	12625674	110414406	4394918178	66225586	197860	761589	67185035
FAM007855	FAM006850	FAM006851	3015	1168	1	50352957	C	T	C>T	Not	C	C	C	P	ref_denovo	2013-06-24	male	Boxer	2135939049	6312837	110414406	33112793	98930	761589	4271878098	12625674	110414406	4394918178	66225586	197860	761589	67185035
FAM007855	FAM006850	FAM006851	3015	1168	2	41057663	G	T	C>A	Not	G	T	C	U	ref_denovo	2013-06-24	male	Boxer	2135939049	6312837	110414406	33112793	98930	761589	4271878098	12625674	110414406	4394918178	66225586	197860	761589	67185035
FAM007855	FAM006850	FAM006851	3015	1168	3	2253102	G	A	C>T,CG	Not	G	C	T	U	ref_denovo	2013-06-24	male	Boxer	2135939049	6312837	110414406	33112793	98930	761589	4271878098	12625674	110414406	4394918178	66225586	197860	761589	67185035
FAM007855	FAM006850	FAM006851	3015	1168	3	19871834	T	A	T>A	Not	t	t	t	U	ref_denovo	2013-06-24	male	Boxer	2135939049	6312837	110414406	33112793	98930	761589	4271878098	12625674	110414406	4394918178	66225586	197860	761589	67185035
FAM007855	FAM006850	FAM006851	3015	1168	3	55585213	G	A	C>T,CG	Not	g	c	c	U	ref_denovo	2013-06-24	male	Boxer	2135939049	6312837	110414406	33112793	98930	761589	4271878098	12625674	110414406	4394918178	66225586	197860	761589	67185035
FAM007855	FAM006850	FAM006851	3015	1168	5	14297559	A	G	T>C	Not	A	C	T	U	ref_denovo	2013-06-24	male	Boxer	2135939049	6312837	110414406	33112793	98930	761589	4271878098	12625674	110414406	4394918178	66225586	197860	761589	67185035
FAM007855	FAM006850	FAM006851	3015	1168	9	20814128	G	C	C>G	Not	G	C	G	U	ref_denovo	2013-06-24	male	Boxer	2135939049	6312837	110414406	33112793	98930	761589	4271878098	12625674	110414406	4394918178	66225586	197860	761589	67185035
FAM007855	FAM006850	FAM006851	3015	1168	9	22470635	G	A	C>T	Not	g	g	g	U	ref_denovo	2013-06-24	male	Boxer	2135939049	6312837	110414406	33112793	98930	761589	4271878098	12625674	110414406	4394918178	66225586	197860	761589	67185035
FAM007855	FAM006850	FAM006851	3015	1168	10	65380869	G	A	C>T,CG	Not	G	C	T	U	ref_denovo	2013-06-24	male	Boxer	2135939049	6312837	110414406	33112793	98930	761589	4271878098	12625674	110414406	4394918178	66225586	197860	761589	67185035
FAM007855	FAM006850	FAM006851	3015	1168	12	25708593	T	C	T>C	Not	T	T	G	U	ref_denovo	2013-06-24	male	Boxer	2135939049	6312837	110414406	33112793	98930	761589	4271878098	12625674	110414406	4394918178	66225586	197860	761589	67185035
FAM007855	FAM006850	FAM006851	3015	1168	12	27179512	C	T	C>T	Not	C	T	C	U	ref_denovo	2013-06-24	male	Boxer	2135939049	6312837	110414406	33112793	98930	761589	4271878098	12625674	110414406	4394918178	66225586	197860	761589	67185035
FAM007855	FAM006850	FAM006851	3015	1168	13	15605284	G	C	C>G	Not	G	A	A	P	ref_denovo	2013-06-24	male	Boxer	2135939049	6312837	110414406	33112793	98930	761589	4271878098	12625674	110414406	4394918178	66225586	197860	761589	67185035
FAM007855	FAM006850	FAM006851	3015	1168	13	50352420	A	G	T>C	Not	A	G	A	P	ref_denovo	2013-06-24	male	Boxer	2135939049	6312837	110414406	33112793	98930	761589	4271878098	12625674	110414406	4394918178	66225586	197860	761589	67185035
FAM007855	FAM006850	FAM006851	3015	1168	21	19705690	G	A	C>T	Not	G	T	G	U	ref_denovo	2013-06-24	male	Boxer	2135939049	6312837	110414406	33112793	98930	761589	4271878098	12625674	110414406	4394918178	66225586	197860	761589	67185035
FAM007855	FAM006850	FAM006851	3015	1168	22	5040388	T	C	T>C	Not	T	C	C	U	ref_denovo	2013-06-24	male	Boxer	2135939049	6312837	110414406	33112793	98930	761589	4271878098	12625674	110414406	4394918178	66225586	197860	761589	67185035
FAM007855	FAM006850	FAM006851	3015	1168	23	47828886	C	T	C>T	Not	C	A	A	U	ref_denovo	2013-06-24	male	Boxer	2135939049	6312837	110414406	33112793	98930	761589	4271878098	12625674	110414406	4394918178	66225586	197860	761589	67185035
FAM007855	FAM006850	FAM006851	3015	1168	28	6611576	C	A	C>A	Not	C	A	C	U	ref_denovo	2013-06-24	male	Boxer	2135939049	6312837	110414406	33112793	98930	761589	4271878098	12625674	110414406	4394918178	66225586	197860	761589	67185035
FAM007855	FAM006850	FAM006851	3015	1168	29	14496398	T	A	T>A	Not	T	G	A	U	ref_denovo	2013-06-24	male	Boxer	2135939049	6312837	110414406	33112793	98930	761589	4271878098	12625674	110414406	4394918178	66225586	197860	761589	67185035
FAM007855	FAM006850	FAM006851	3015	1168	30	17609771	G	A	C>T	Not	G	T	T	U	ref_denovo	2013-06-24	male	Boxer	2135939049	6312837	110414406	33112793	98930	761589	4271878098	12625674	110414406	4394918178	66225586	197860	761589	67185035
FAM007855	FAM006850	FAM006851	3015	1168	33	14702570	A	T	T>A	Not	A	A	G	U	ref_denovo	2013-06-24	male	Boxer	2135939049	6312837	110414406	33112793	98930	761589	4271878098	12625674	110414406	4394918178	66225586	197860	761589	67185035
FAM007855	FAM006850	FAM006851	3015	1168	34	19328635	C	T	C>T	Not	c	c	a	U	ref_denovo	2013-06-24	male	Boxer	2135939049	6312837	110414406	33112793	98930	761589	4271878098	12625674	110414406	4394918178	66225586	197860	761589	67185035
FAM006855	FAM006853	FAM006854	625	1282	2	46027937	A	T	T>A	Not	A	T	G	U	ref_denovo	2006-01-05	male	Barbet	2129197996	6308422	109730270	34771254	55993	788229	4258395992	12616844	109730270	4380743106	69542508	111986	788229	70442723
FAM006855	FAM006853	FAM006854	625	1282	4	14198177	G	A	C>T	Not	g	a	g	U	ref_denovo	2006-01-05	male	Barbet	2129197996	6308422	109730270	34771254	55993	788229	4258395992	12616844	109730270	4380743106	69542508	111986	788229	70442723
FAM006855	FAM006853	FAM006854	625	1282	4	16816527	T	C	T>C	Not	T	A	T	U	ref_denovo	2006-01-05	male	Barbet	2129197996	6308422	109730270	34771254	55993	788229	4258395992	12616844	109730270	4380743106	69542508	111986	788229	70442723
FAM006855	FAM006853	FAM006854	625	1282	6	37695934	C	T	C>T,CG	Not	C	G	G	U	ref_denovo	2006-01-05	male	Barbet	2129197996	6308422	109730270	34771254	55993	788229	4258395992	12616844	109730270	4380743106	69542508	111986	788229	70442723
FAM006855	FAM006853	FAM006854	625	1282	8	72676944	C	T	C>T,CG	Not	C	G	G	U	ref_denovo	2006-01-05	male	Barbet	2129197996	6308422	109730270	34771254	55993	788229	4258395992	12616844	109730270	4380743106	69542508	111986	788229	70442723
FAM006855	FAM006853	FAM006854	625	1282	9	38683297	T	G	T>G	Not	t	t	c	M	ref_denovo	2006-01-05	male	Barbet	2129197996	6308422	109730270	34771254	55993	788229	4258395992	12616844	109730270	4380743106	69542508	111986	788229	70442723
FAM006855	FAM006853	FAM006854	625	1282	18	1568111	C	T	C>T,CG	Not	C	C	G	U	ref_denovo	2006-01-05	male	Barbet	2129197996	6308422	109730270	34771254	55993	788229	4258395992	12616844	109730270	4380743106	69542508	111986	788229	70442723
FAM006855	FAM006853	FAM006854	625	1282	18	7384234	G	A	C>T	Not	G	A	C	M	ref_denovo	2006-01-05	male	Barbet	2129197996	6308422	109730270	34771254	55993	788229	4258395992	12616844	109730270	4380743106	69542508	111986	788229	70442723
FAM006855	FAM006853	FAM006854	625	1282	19	17641899	T	C	T>C	Not	T	C	G	U	ref_denovo	2006-01-05	male	Barbet	2129197996	6308422	109730270	34771254	55993	788229	4258395992	12616844	109730270	4380743106	69542508	111986	788229	70442723
FAM006855	FAM006853	FAM006854	625	1282	26	24705292	T	A	T>A	Not	t	a	t	P	ref_denovo	2006-01-05	male	Barbet	2129197996	6308422	109730270	34771254	55993	788229	4258395992	12616844	109730270	4380743106	69542508	111986	788229	70442723
FAM006855	FAM006853	FAM006854	625	1282	32	12581947	G	A	C>T	Not	g	a	t	U	ref_denovo	2006-01-05	male	Barbet	2129197996	6308422	109730270	34771254	55993	788229	4258395992	12616844	109730270	4380743106	69542508	111986	788229	70442723
FAM006855	FAM006853	FAM006854	625	1282	35	11830888	C	T	C>T	Not	c	t	A	M	ref_denovo	2006-01-05	male	Barbet	2129197996	6308422	109730270	34771254	55993	788229	4258395992	12616844	109730270	4380743106	69542508	111986	788229	70442723
FAM006857	FAM006855	FAM006856	450	683	1	7321408	G	C	C>G	Not	G	G	C	U	ref_denovo	2007-03-31	male	Barbet	2127019129	6306051	109399137	34738491	47443	785813	4254038258	12612102	109399137	4376049497	69476982	94886	785813	70357681
FAM006857	FAM006855	FAM006856	450	683	4	15688377	C	T	C>T,CG	Not	C	C	G	P	ref_denovo	2007-03-31	male	Barbet	2127019129	6306051	109399137	34738491	47443	785813	4254038258	12612102	109399137	4376049497	69476982	94886	785813	70357681
FAM006857	FAM006855	FAM006856	450	683	5	66600467	G	A	C>T,CG	Not	G	C	T	U	ref_denovo	2007-03-31	male	Barbet	2127019129	6306051	109399137	34738491	47443	785813	4254038258	12612102	109399137	4376049497	69476982	94886	785813	70357681
FAM006857	FAM006855	FAM006856	450	683	5	82664705	G	A	C>T,CG	CGisland	G	C	C	M	ref_denovo	2007-03-31	male	Barbet	2127019129	6306051	109399137	34738491	47443	785813	4254038258	12612102	109399137	4376049497	69476982	94886	785813	70357681
FAM006857	FAM006855	FAM006856	450	683	6	12673356	A	G	T>C	Not	A	C	C	U	ref_denovo	2007-03-31	male	Barbet	2127019129	6306051	109399137	34738491	47443	785813	4254038258	12612102	109399137	4376049497	69476982	94886	785813	70357681
FAM006857	FAM006855	FAM006856	450	683	6	39649874	G	A	C>T,CG	CGisland	G	C	G	U	ref_denovo	2007-03-31	male	Barbet	2127019129	6306051	109399137	34738491	47443	785813	4254038258	12612102	109399137	4376049497	69476982	94886	785813	70357681
FAM006857	FAM006855	FAM006856	450	683	7	20151645	G	T	C>A	CGisland	G	C	G	U	ref_denovo	2007-03-31	male	Barbet	2127019129	6306051	109399137	34738491	47443	785813	4254038258	12612102	109399137	4376049497	69476982	94886	785813	70357681
FAM006857	FAM006855	FAM006856	450	683	11	54349806	C	A	C>A	Not	C	G	T	U	ref_denovo	2007-03-31	male	Barbet	2127019129	6306051	109399137	34738491	47443	785813	4254038258	12612102	109399137	4376049497	69476982	94886	785813	70357681
FAM006857	FAM006855	FAM006856	450	683	13	6358725	G	A	C>T	Not	g	a	t	P	ref_denovo	2007-03-31	male	Barbet	2127019129	6306051	109399137	34738491	47443	785813	4254038258	12612102	109399137	4376049497	69476982	94886	785813	70357681
FAM006857	FAM006855	FAM006856	450	683	13	50220579	T	G	T>G	Not	T	A	T	U	ref_denovo	2007-03-31	male	Barbet	2127019129	6306051	109399137	34738491	47443	785813	4254038258	12612102	109399137	4376049497	69476982	94886	785813	70357681
FAM006857	FAM006855	FAM006856	450	683	14	27222335	G	A	C>T	Not	G	A	T	U	ref_denovo	2007-03-31	male	Barbet	2127019129	6306051	109399137	34738491	47443	785813	4254038258	12612102	109399137	4376049497	69476982	94886	785813	70357681
FAM006857	FAM006855	FAM006856	450	683	14	39408062	G	A	C>T	Not	G	A	T	U	ref_denovo	2007-03-31	male	Barbet	2127019129	6306051	109399137	34738491	47443	785813	4254038258	12612102	109399137	4376049497	69476982	94886	785813	70357681
FAM006857	FAM006855	FAM006856	450	683	16	42396408	G	T	C>A	Not	g	a	a	P	ref_denovo	2007-03-31	male	Barbet	2127019129	6306051	109399137	34738491	47443	785813	4254038258	12612102	109399137	4376049497	69476982	94886	785813	70357681
FAM006857	FAM006855	FAM006856	450	683	22	60450854	G	A	C>T,CG	Not	G	C	C	P	ref_denovo	2007-03-31	male	Barbet	2127019129	6306051	109399137	34738491	47443	785813	4254038258	12612102	109399137	4376049497	69476982	94886	785813	70357681
FAM006857	FAM006855	FAM006856	450	683	25	49484796	G	A	C>T,CG	CGisland	G	C	G	U	ref_denovo	2007-03-31	male	Barbet	2127019129	6306051	109399137	34738491	47443	785813	4254038258	12612102	109399137	4376049497	69476982	94886	785813	70357681
FAM006858	FAM006857	FAM006859	734	1085	1	84264677	C	T	C>T	Not	c	t	c	U	ref_denovo	2009-04-03	female	Barbet	2123692698	6310668	109583348	34419669	71948	786778	4247385396	12621336	219166696	4479173428	68839338	143896	1573556	70556790
FAM006858	FAM006857	FAM006859	734	1085	1	108894924	C	T	C>T	Not	C	G	C	U	ref_denovo	2009-04-03	female	Barbet	2123692698	6310668	109583348	34419669	71948	786778	4247385396	12621336	219166696	4479173428	68839338	143896	1573556	70556790
FAM006858	FAM006857	FAM006859	734	1085	4	27365574	C	G	C>G	Not	C	A	A	U	ref_denovo	2009-04-03	female	Barbet	2123692698	6310668	109583348	34419669	71948	786778	4247385396	12621336	219166696	4479173428	68839338	143896	1573556	70556790
FAM006858	FAM006857	FAM006859	734	1085	5	12155258	A	G	T>C	Not	A	T	G	U	ref_denovo	2009-04-03	female	Barbet	2123692698	6310668	109583348	34419669	71948	786778	4247385396	12621336	219166696	4479173428	68839338	143896	1573556	70556790
FAM006858	FAM006857	FAM006859	734	1085	7	2189797	G	A	C>T	Not	G	T	C	U	ref_denovo	2009-04-03	female	Barbet	2123692698	6310668	109583348	34419669	71948	786778	4247385396	12621336	219166696	4479173428	68839338	143896	1573556	70556790
FAM006858	FAM006857	FAM006859	734	1085	8	7977158	T	C	T>C	Not	T	A	G	U	ref_denovo	2009-04-03	female	Barbet	2123692698	6310668	109583348	34419669	71948	786778	4247385396	12621336	219166696	4479173428	68839338	143896	1573556	70556790
FAM006858	FAM006857	FAM006859	734	1085	9	44210464	T	C	T>C	Not	t	a	t	P	ref_denovo	2009-04-03	female	Barbet	2123692698	6310668	109583348	34419669	71948	786778	4247385396	12621336	219166696	4479173428	68839338	143896	1573556	70556790
FAM006858	FAM006857	FAM006859	734	1085	10	63048102	G	A	C>T	Not	G	T	C	M	ref_denovo	2009-04-03	female	Barbet	2123692698	6310668	109583348	34419669	71948	786778	4247385396	12621336	219166696	4479173428	68839338	143896	1573556	70556790
FAM006858	FAM006857	FAM006859	734	1085	15	31355129	G	A	C>T,CG	Not	G	C	A	U	ref_denovo	2009-04-03	female	Barbet	2123692698	6310668	109583348	34419669	71948	786778	4247385396	12621336	219166696	4479173428	68839338	143896	1573556	70556790
FAM006858	FAM006857	FAM006859	734	1085	16	58785423	C	T	C>T	Not	C	G	T	P	ref_denovo	2009-04-03	female	Barbet	2123692698	6310668	109583348	34419669	71948	786778	4247385396	12621336	219166696	4479173428	68839338	143896	1573556	70556790
FAM006858	FAM006857	FAM006859	734	1085	18	8274507	A	G	T>C	Not	A	T	A	P	ref_denovo	2009-04-03	female	Barbet	2123692698	6310668	109583348	34419669	71948	786778	4247385396	12621336	219166696	4479173428	68839338	143896	1573556	70556790
FAM006858	FAM006857	FAM006859	734	1085	20	2114759	A	T	T>A	Not	A	T	T	U	ref_denovo	2009-04-03	female	Barbet	2123692698	6310668	109583348	34419669	71948	786778	4247385396	12621336	219166696	4479173428	68839338	143896	1573556	70556790
FAM006858	FAM006857	FAM006859	734	1085	24	25212304	G	A	C>T	Not	G	T	C	M	ref_denovo	2009-04-03	female	Barbet	2123692698	6310668	109583348	34419669	71948	786778	4247385396	12621336	219166696	4479173428	68839338	143896	1573556	70556790
FAM006858	FAM006857	FAM006859	734	1085	25	50461538	G	A	C>T	Not	G	T	A	P	ref_denovo	2009-04-03	female	Barbet	2123692698	6310668	109583348	34419669	71948	786778	4247385396	12621336	219166696	4479173428	68839338	143896	1573556	70556790
FAM006858	FAM006857	FAM006859	734	1085	35	904231	G	C	C>G	Not	G	A	T	U	ref_denovo	2009-04-03	female	Barbet	2123692698	6310668	109583348	34419669	71948	786778	4247385396	12621336	219166696	4479173428	68839338	143896	1573556	70556790
FAM007856	FAM006853	FAM006854	625	1282	1	20511958	A	C	T>G	Not	a	c	c	U	ref_denovo	2006-01-05	female	Barbet	2125204502	6313008	110021307	32458811	79962	736133	4250409004	12626016	220042614	4483077634	64917622	159924	1472266	66549812
FAM007856	FAM006853	FAM006854	625	1282	3	75931149	G	A	C>T,CG	Not	G	C	G	U	ref_denovo	2006-01-05	female	Barbet	2125204502	6313008	110021307	32458811	79962	736133	4250409004	12626016	220042614	4483077634	64917622	159924	1472266	66549812
FAM007856	FAM006853	FAM006854	625	1282	4	64618399	G	A	C>T	Not	g	a	a	U	ref_denovo	2006-01-05	female	Barbet	2125204502	6313008	110021307	32458811	79962	736133	4250409004	12626016	220042614	4483077634	64917622	159924	1472266	66549812
FAM007856	FAM006853	FAM006854	625	1282	6	2913477	G	A	C>T	Not	G	A	T	U	ref_denovo	2006-01-05	female	Barbet	2125204502	6313008	110021307	32458811	79962	736133	4250409004	12626016	220042614	4483077634	64917622	159924	1472266	66549812
FAM007856	FAM006853	FAM006854	625	1282	8	43728521	G	A	C>T	Not	G	G	T	P	ref_denovo	2006-01-05	female	Barbet	2125204502	6313008	110021307	32458811	79962	736133	4250409004	12626016	220042614	4483077634	64917622	159924	1472266	66549812
FAM007856	FAM006853	FAM006854	625	1282	11	71081099	C	T	C>T	Not	c	c	t	U	ref_denovo	2006-01-05	female	Barbet	2125204502	6313008	110021307	32458811	79962	736133	4250409004	12626016	220042614	4483077634	64917622	159924	1472266	66549812
FAM007856	FAM006853	FAM006854	625	1282	12	31886490	A	G	T>C	Not	A	A	T	U	ref_denovo	2006-01-05	female	Barbet	2125204502	6313008	110021307	32458811	79962	736133	4250409004	12626016	220042614	4483077634	64917622	159924	1472266	66549812
FAM007856	FAM006853	FAM006854	625	1282	14	57942542	A	C	T>G	Not	a	a	t	U	ref_denovo	2006-01-05	female	Barbet	2125204502	6313008	110021307	32458811	79962	736133	4250409004	12626016	220042614	4483077634	64917622	159924	1472266	66549812
FAM007856	FAM006853	FAM006854	625	1282	16	18142180	C	T	C>T,CG	CGisland	C	G	G	M	ref_denovo	2006-01-05	female	Barbet	2125204502	6313008	110021307	32458811	79962	736133	4250409004	12626016	220042614	4483077634	64917622	159924	1472266	66549812
FAM007856	FAM006853	FAM006854	625	1282	20	45043869	A	G	T>C	Not	A	T	C	P	ref_denovo	2006-01-05	female	Barbet	2125204502	6313008	110021307	32458811	79962	736133	4250409004	12626016	220042614	4483077634	64917622	159924	1472266	66549812
FAM007856	FAM006853	FAM006854	625	1282	21	28135643	C	T	C>T	Not	C	T	T	P	ref_somatic	2006-01-05	female	Barbet	2125204502	6313008	110021307	32458811	79962	736133	4250409004	12626016	220042614	4483077634	64917622	159924	1472266	66549812
FAM007856	FAM006853	FAM006854	625	1282	26	22140564	T	C	T>C	Not	T	C	T	U	ref_denovo	2006-01-05	female	Barbet	2125204502	6313008	110021307	32458811	79962	736133	4250409004	12626016	220042614	4483077634	64917622	159924	1472266	66549812
FAM007856	FAM006853	FAM006854	625	1282	26	33507772	A	G	T>C	Not	A	G	T	P	ref_denovo	2006-01-05	female	Barbet	2125204502	6313008	110021307	32458811	79962	736133	4250409004	12626016	220042614	4483077634	64917622	159924	1472266	66549812
FAM007856	FAM006853	FAM006854	625	1282	34	32608518	C	T	C>T	Not	C	G	T	U	ref_denovo	2006-01-05	female	Barbet	2125204502	6313008	110021307	32458811	79962	736133	4250409004	12626016	220042614	4483077634	64917622	159924	1472266	66549812
FAM007857	FAM006853	FAM006854	625	1282	1	89545531	C	T	C>T	Not	C	C	C	P	ref_denovo	2006-01-05	male	Barbet	2125488289	6276242	109881973	32628604	78724	751587	4250976578	12552484	109881973	4373411035	65257208	157448	751587	66166243
FAM007857	FAM006853	FAM006854	625	1282	2	53830215	G	T	C>A	Not	G	G	T	P	ref_denovo	2006-01-05	male	Barbet	2125488289	6276242	109881973	32628604	78724	751587	4250976578	12552484	109881973	4373411035	65257208	157448	751587	66166243
FAM007857	FAM006853	FAM006854	625	1282	3	76113056	T	A	T>A	Not	t	a	g	P	ref_denovo	2006-01-05	male	Barbet	2125488289	6276242	109881973	32628604	78724	751587	4250976578	12552484	109881973	4373411035	65257208	157448	751587	66166243
FAM007857	FAM006853	FAM006854	625	1282	9	5189647	C	A	C>A	Not	C	G	A	P	ref_denovo	2006-01-05	male	Barbet	2125488289	6276242	109881973	32628604	78724	751587	4250976578	12552484	109881973	4373411035	65257208	157448	751587	66166243
FAM007857	FAM006853	FAM006854	625	1282	11	65498603	C	A	C>A	Not	C	T	T	P	ref_somatic	2006-01-05	male	Barbet	2125488289	6276242	109881973	32628604	78724	751587	4250976578	12552484	109881973	4373411035	65257208	157448	751587	66166243
FAM007857	FAM006853	FAM006854	625	1282	12	64548647	G	A	C>T,CG	Not	G	C	A	P	ref_denovo	2006-01-05	male	Barbet	2125488289	6276242	109881973	32628604	78724	751587	4250976578	12552484	109881973	4373411035	65257208	157448	751587	66166243
FAM007857	FAM006853	FAM006854	625	1282	14	45392709	T	G	T>G	Not	T	C	T	P	ref_denovo	2006-01-05	male	Barbet	2125488289	6276242	109881973	32628604	78724	751587	4250976578	12552484	109881973	4373411035	65257208	157448	751587	66166243
FAM007857	FAM006853	FAM006854	625	1282	18	25003719	C	T	C>T,CG	Not	c	a	g	U	ref_denovo	2006-01-05	male	Barbet	2125488289	6276242	109881973	32628604	78724	751587	4250976578	12552484	109881973	4373411035	65257208	157448	751587	66166243
FAM007857	FAM006853	FAM006854	625	1282	20	4277756	A	C	T>G	Not	A	C	G	P	ref_denovo	2006-01-05	male	Barbet	2125488289	6276242	109881973	32628604	78724	751587	4250976578	12552484	109881973	4373411035	65257208	157448	751587	66166243
FAM007857	FAM006853	FAM006854	625	1282	21	31795704	C	A	C>A	Not	C	T	G	P	ref_denovo	2006-01-05	male	Barbet	2125488289	6276242	109881973	32628604	78724	751587	4250976578	12552484	109881973	4373411035	65257208	157448	751587	66166243
FAM007857	FAM006853	FAM006854	625	1282	28	32879139	G	A	C>T,CG	Not	G	C	C	U	ref_denovo	2006-01-05	male	Barbet	2125488289	6276242	109881973	32628604	78724	751587	4250976578	12552484	109881973	4373411035	65257208	157448	751587	66166243
FAM007857	FAM006853	FAM006854	625	1282	32	3588481	A	G	T>C	Not	A	C	A	U	ref_denovo	2006-01-05	male	Barbet	2125488289	6276242	109881973	32628604	78724	751587	4250976578	12552484	109881973	4373411035	65257208	157448	751587	66166243
FAM007857	FAM006853	FAM006854	625	1282	35	26086702	G	A	C>T	Not	g	t	g	P	ref_denovo	2006-01-05	male	Barbet	2125488289	6276242	109881973	32628604	78724	751587	4250976578	12552484	109881973	4373411035	65257208	157448	751587	66166243
FAM007858	FAM006853	FAM006854	625	1282	2	23411851	C	T	C>T	Not	C	C	C	U	ref_denovo	2006-01-05	female	Barbet	2124617103	6312939	109992700	31975166	78342	728500	4249234206	12625878	219985400	4481845484	63950332	156684	1457000	65564016
FAM007858	FAM006853	FAM006854	625	1282	3	58814754	G	A	C>T	Not	G	A	C	U	ref_denovo	2006-01-05	female	Barbet	2124617103	6312939	109992700	31975166	78342	728500	4249234206	12625878	219985400	4481845484	63950332	156684	1457000	65564016
FAM007858	FAM006853	FAM006854	625	1282	4	79192234	T	G	T>G	Not	T	C	G	M	ref_denovo	2006-01-05	female	Barbet	2124617103	6312939	109992700	31975166	78342	728500	4249234206	12625878	219985400	4481845484	63950332	156684	1457000	65564016
FAM007858	FAM006853	FAM006854	625	1282	11	3642030	C	T	C>T	Not	C	A	A	P	ref_denovo	2006-01-05	female	Barbet	2124617103	6312939	109992700	31975166	78342	728500	4249234206	12625878	219985400	4481845484	63950332	156684	1457000	65564016
FAM007858	FAM006853	FAM006854	625	1282	12	68576165	C	T	C>T	Not	c	c	t	P	ref_denovo	2006-01-05	female	Barbet	2124617103	6312939	109992700	31975166	78342	728500	4249234206	12625878	219985400	4481845484	63950332	156684	1457000	65564016
FAM007858	FAM006853	FAM006854	625	1282	17	1587451	G	A	C>T,CG	CGisland	G	C	T	U	ref_denovo	2006-01-05	female	Barbet	2124617103	6312939	109992700	31975166	78342	728500	4249234206	12625878	219985400	4481845484	63950332	156684	1457000	65564016
FAM007858	FAM006853	FAM006854	625	1282	21	27728483	C	T	C>T	Not	c	t	a	U	ref_denovo	2006-01-05	female	Barbet	2124617103	6312939	109992700	31975166	78342	728500	4249234206	12625878	219985400	4481845484	63950332	156684	1457000	65564016
FAM007858	FAM006853	FAM006854	625	1282	22	18954508	G	A	C>T	Not	g	g	g	U	ref_denovo	2006-01-05	female	Barbet	2124617103	6312939	109992700	31975166	78342	728500	4249234206	12625878	219985400	4481845484	63950332	156684	1457000	65564016
FAM007858	FAM006853	FAM006854	625	1282	22	54425786	G	T	C>A	Not	g	a	a	M	ref_denovo	2006-01-05	female	Barbet	2124617103	6312939	109992700	31975166	78342	728500	4249234206	12625878	219985400	4481845484	63950332	156684	1457000	65564016
FAM007858	FAM006853	FAM006854	625	1282	22	60450595	C	T	C>T	Not	C	C	C	M	ref_denovo	2006-01-05	female	Barbet	2124617103	6312939	109992700	31975166	78342	728500	4249234206	12625878	219985400	4481845484	63950332	156684	1457000	65564016
FAM007858	FAM006853	FAM006854	625	1282	24	7944046	C	A	C>A	Not	C	A	T	M	ref_denovo	2006-01-05	female	Barbet	2124617103	6312939	109992700	31975166	78342	728500	4249234206	12625878	219985400	4481845484	63950332	156684	1457000	65564016
FAM007858	FAM006853	FAM006854	625	1282	27	17539607	C	T	C>T	Not	C	T	A	P	ref_denovo	2006-01-05	female	Barbet	2124617103	6312939	109992700	31975166	78342	728500	4249234206	12625878	219985400	4481845484	63950332	156684	1457000	65564016
FAM007858	FAM006853	FAM006854	625	1282	30	17540394	C	T	C>T	Not	C	G	C	U	ref_denovo	2006-01-05	female	Barbet	2124617103	6312939	109992700	31975166	78342	728500	4249234206	12625878	219985400	4481845484	63950332	156684	1457000	65564016
FAM007858	FAM006853	FAM006854	625	1282	34	22061714	G	A	C>T	Not	G	G	T	P	ref_denovo	2006-01-05	female	Barbet	2124617103	6312939	109992700	31975166	78342	728500	4249234206	12625878	219985400	4481845484	63950332	156684	1457000	65564016
FAM007858	FAM006853	FAM006854	625	1282	34	22146911	G	A	C>T,CG	Not	G	C	A	P	ref_denovo	2006-01-05	female	Barbet	2124617103	6312939	109992700	31975166	78342	728500	4249234206	12625878	219985400	4481845484	63950332	156684	1457000	65564016
FAM007858	FAM006853	FAM006854	625	1282	36	27789710	C	T	C>T	Not	C	T	C	P	ref_denovo	2006-01-05	female	Barbet	2124617103	6312939	109992700	31975166	78342	728500	4249234206	12625878	219985400	4481845484	63950332	156684	1457000	65564016
FAM007859	FAM006855	FAM006856	450	683	7	79621720	G	A	C>T,CG	Not	G	C	G	U	ref_denovo	2007-03-31	male	Barbet	2128365050	6292607	109923905	32923933	84345	762053	4256730100	12585214	109923905	4379239219	65847866	168690	762053	66778609
FAM007859	FAM006855	FAM006856	450	683	14	13364191	G	A	C>T	Not	G	T	T	M	ref_denovo	2007-03-31	male	Barbet	2128365050	6292607	109923905	32923933	84345	762053	4256730100	12585214	109923905	4379239219	65847866	168690	762053	66778609
FAM007859	FAM006855	FAM006856	450	683	17	22970634	G	A	C>T	Not	g	T	t	U	ref_denovo	2007-03-31	male	Barbet	2128365050	6292607	109923905	32923933	84345	762053	4256730100	12585214	109923905	4379239219	65847866	168690	762053	66778609
FAM007859	FAM006855	FAM006856	450	683	22	5234647	G	A	C>T,CG	Not	G	C	T	U	ref_denovo	2007-03-31	male	Barbet	2128365050	6292607	109923905	32923933	84345	762053	4256730100	12585214	109923905	4379239219	65847866	168690	762053	66778609
FAM007859	FAM006855	FAM006856	450	683	25	31327599	G	T	C>A	Not	G	A	C	U	ref_denovo	2007-03-31	male	Barbet	2128365050	6292607	109923905	32923933	84345	762053	4256730100	12585214	109923905	4379239219	65847866	168690	762053	66778609
FAM007859	FAM006855	FAM006856	450	683	25	50362561	G	A	C>T,CG	Not	G	C	G	U	ref_denovo	2007-03-31	male	Barbet	2128365050	6292607	109923905	32923933	84345	762053	4256730100	12585214	109923905	4379239219	65847866	168690	762053	66778609
FAM007859	FAM006855	FAM006856	450	683	28	33189033	G	A	C>T,CG	Not	g	c	g	U	ref_denovo	2007-03-31	male	Barbet	2128365050	6292607	109923905	32923933	84345	762053	4256730100	12585214	109923905	4379239219	65847866	168690	762053	66778609
FAM007859	FAM006855	FAM006856	450	683	31	9137536	C	G	C>G	Not	C	G	A	U	ref_denovo	2007-03-31	male	Barbet	2128365050	6292607	109923905	32923933	84345	762053	4256730100	12585214	109923905	4379239219	65847866	168690	762053	66778609
FAM007859	FAM006855	FAM006856	450	683	34	27326246	C	T	C>T	Not	C	T	T	P	ref_denovo	2007-03-31	male	Barbet	2128365050	6292607	109923905	32923933	84345	762053	4256730100	12585214	109923905	4379239219	65847866	168690	762053	66778609
FAM007859	FAM006855	FAM006856	450	683	37	26953740	C	G	C>G	Not	C	T	C	P	ref_denovo	2007-03-31	male	Barbet	2128365050	6292607	109923905	32923933	84345	762053	4256730100	12585214	109923905	4379239219	65847866	168690	762053	66778609
FAM007860	FAM006855	FAM006856	450	683	1	90286216	C	G	C>G	Not	C	T	C	P	ref_denovo	2007-03-31	female	Barbet	2126320060	6325383	110122186	32481677	88984	737367	4252640120	12650766	220244372	4485535258	64963354	177968	1474734	66616056
FAM007860	FAM006855	FAM006856	450	683	5	61968352	C	A	C>A	Not	C	A	C	U	ref_denovo	2007-03-31	female	Barbet	2126320060	6325383	110122186	32481677	88984	737367	4252640120	12650766	220244372	4485535258	64963354	177968	1474734	66616056
FAM007860	FAM006855	FAM006856	450	683	7	62959573	G	C	C>G	Not	G	A	A	U	ref_denovo	2007-03-31	female	Barbet	2126320060	6325383	110122186	32481677	88984	737367	4252640120	12650766	220244372	4485535258	64963354	177968	1474734	66616056
FAM007860	FAM006855	FAM006856	450	683	10	6974224	C	T	C>T,CG	Not	C	T	G	M	ref_denovo	2007-03-31	female	Barbet	2126320060	6325383	110122186	32481677	88984	737367	4252640120	12650766	220244372	4485535258	64963354	177968	1474734	66616056
FAM007860	FAM006855	FAM006856	450	683	16	9535549	C	T	C>T,CG	Not	C	G	G	U	ref_denovo	2007-03-31	female	Barbet	2126320060	6325383	110122186	32481677	88984	737367	4252640120	12650766	220244372	4485535258	64963354	177968	1474734	66616056
FAM007860	FAM006855	FAM006856	450	683	16	34404341	G	T	C>A	Not	G	C	A	U	ref_denovo	2007-03-31	female	Barbet	2126320060	6325383	110122186	32481677	88984	737367	4252640120	12650766	220244372	4485535258	64963354	177968	1474734	66616056
FAM007860	FAM006855	FAM006856	450	683	17	30494158	C	G	C>G	CGisland	C	G	G	P	ref_denovo	2007-03-31	female	Barbet	2126320060	6325383	110122186	32481677	88984	737367	4252640120	12650766	220244372	4485535258	64963354	177968	1474734	66616056
FAM007860	FAM006855	FAM006856	450	683	20	54921191	A	G	T>C	Not	A	C	T	P	ref_denovo	2007-03-31	female	Barbet	2126320060	6325383	110122186	32481677	88984	737367	4252640120	12650766	220244372	4485535258	64963354	177968	1474734	66616056
FAM007860	FAM006855	FAM006856	450	683	25	11877046	T	C	T>C	Not	T	G	G	P	ref_denovo	2007-03-31	female	Barbet	2126320060	6325383	110122186	32481677	88984	737367	4252640120	12650766	220244372	4485535258	64963354	177968	1474734	66616056
FAM007861	FAM006855	FAM006856	450	683	1	86838809	A	T	T>A	Not	a	t	a	P	ref_denovo	2007-03-31	female	Barbet	2126831637	6330337	110136002	32747033	95675	743142	4253663274	12660674	220272004	4486595952	65494066	191350	1486284	67171700
FAM007861	FAM006855	FAM006856	450	683	3	5334352	C	A	C>A	Not	C	T	G	P	ref_denovo	2007-03-31	female	Barbet	2126831637	6330337	110136002	32747033	95675	743142	4253663274	12660674	220272004	4486595952	65494066	191350	1486284	67171700
FAM007861	FAM006855	FAM006856	450	683	3	41331648	G	A	C>T	Not	G	A	T	U	ref_denovo	2007-03-31	female	Barbet	2126831637	6330337	110136002	32747033	95675	743142	4253663274	12660674	220272004	4486595952	65494066	191350	1486284	67171700
FAM007861	FAM006855	FAM006856	450	683	5	2046801	C	T	C>T,CG	CGisland	C	G	G	M	ref_denovo	2007-03-31	female	Barbet	2126831637	6330337	110136002	32747033	95675	743142	4253663274	12660674	220272004	4486595952	65494066	191350	1486284	67171700
FAM007861	FAM006855	FAM006856	450	683	9	22036924	T	C	T>C	Not	T	A	T	P	ref_denovo	2007-03-31	female	Barbet	2126831637	6330337	110136002	32747033	95675	743142	4253663274	12660674	220272004	4486595952	65494066	191350	1486284	67171700
FAM007861	FAM006855	FAM006856	450	683	12	28212257	A	G	T>C	Not	A	T	A	U	ref_denovo	2007-03-31	female	Barbet	2126831637	6330337	110136002	32747033	95675	743142	4253663274	12660674	220272004	4486595952	65494066	191350	1486284	67171700
FAM007861	FAM006855	FAM006856	450	683	14	20843049	T	C	T>C	Not	T	T	A	P	ref_denovo	2007-03-31	female	Barbet	2126831637	6330337	110136002	32747033	95675	743142	4253663274	12660674	220272004	4486595952	65494066	191350	1486284	67171700
FAM007861	FAM006855	FAM006856	450	683	26	6110834	G	A	C>T	Not	G	T	A	P	ref_denovo	2007-03-31	female	Barbet	2126831637	6330337	110136002	32747033	95675	743142	4253663274	12660674	220272004	4486595952	65494066	191350	1486284	67171700
FAM007861	FAM006855	FAM006856	450	683	32	3119873	C	T	C>T	Not	C	G	A	P	ref_denovo	2007-03-31	female	Barbet	2126831637	6330337	110136002	32747033	95675	743142	4253663274	12660674	220272004	4486595952	65494066	191350	1486284	67171700
FAM007862	FAM006855	FAM006856	808	1041	6	62360331	T	C	T>C	Not	t	a	t	#N/A	#N/A	2008-03-23	male	Barbet	2125075206	6283729	109909378	31607880	83414	734978	4250150412	12567458	109909378	4372627248	63215760	166828	734978	64117566
FAM007862	FAM006855	FAM006856	808	1041	11	61698212	T	A	T>A	Not	T	A	T	#N/A	#N/A	2008-03-23	male	Barbet	2125075206	6283729	109909378	31607880	83414	734978	4250150412	12567458	109909378	4372627248	63215760	166828	734978	64117566
FAM007862	FAM006855	FAM006856	808	1041	15	11224735	C	G	C>G	Not	C	A	A	#N/A	#N/A	2008-03-23	male	Barbet	2125075206	6283729	109909378	31607880	83414	734978	4250150412	12567458	109909378	4372627248	63215760	166828	734978	64117566
FAM007862	FAM006855	FAM006856	808	1041	16	45159758	G	A	C>T	Not	G	G	A	#N/A	#N/A	2008-03-23	male	Barbet	2125075206	6283729	109909378	31607880	83414	734978	4250150412	12567458	109909378	4372627248	63215760	166828	734978	64117566
FAM007862	FAM006855	FAM006856	808	1041	18	17488880	G	A	C>T	Not	G	T	C	#N/A	#N/A	2008-03-23	male	Barbet	2125075206	6283729	109909378	31607880	83414	734978	4250150412	12567458	109909378	4372627248	63215760	166828	734978	64117566
FAM007862	FAM006855	FAM006856	808	1041	21	32059151	G	A	C>T	Not	G	T	G	#N/A	#N/A	2008-03-23	male	Barbet	2125075206	6283729	109909378	31607880	83414	734978	4250150412	12567458	109909378	4372627248	63215760	166828	734978	64117566
FAM007862	FAM006855	FAM006856	808	1041	26	38717326	C	T	C>T,CG	CGisland	C	C	G	#N/A	#N/A	2008-03-23	male	Barbet	2125075206	6283729	109909378	31607880	83414	734978	4250150412	12567458	109909378	4372627248	63215760	166828	734978	64117566
FAM007862	FAM006855	FAM006856	808	1041	27	368419	G	A	C>T,CG	Not	G	C	A	#N/A	#N/A	2008-03-23	male	Barbet	2125075206	6283729	109909378	31607880	83414	734978	4250150412	12567458	109909378	4372627248	63215760	166828	734978	64117566
FAM007862	FAM006855	FAM006856	808	1041	32	11756609	A	C	T>G	Not	A	C	A	#N/A	#N/A	2008-03-23	male	Barbet	2125075206	6283729	109909378	31607880	83414	734978	4250150412	12567458	109909378	4372627248	63215760	166828	734978	64117566
FAM007862	FAM006855	FAM006856	808	1041	32	15764677	C	T	C>T	Not	C	G	C	#N/A	#N/A	2008-03-23	male	Barbet	2125075206	6283729	109909378	31607880	83414	734978	4250150412	12567458	109909378	4372627248	63215760	166828	734978	64117566
FAM007862	FAM006855	FAM006856	808	1041	34	1204224	G	T	C>A	Not	G	C	A	#N/A	#N/A	2008-03-23	male	Barbet	2125075206	6283729	109909378	31607880	83414	734978	4250150412	12567458	109909378	4372627248	63215760	166828	734978	64117566
FAM007862	FAM006855	FAM006856	808	1041	37	25212227	T	G	T>G	Not	T	C	T	#N/A	#N/A	2008-03-23	male	Barbet	2125075206	6283729	109909378	31607880	83414	734978	4250150412	12567458	109909378	4372627248	63215760	166828	734978	64117566
FAM007863	FAM006855	FAM006856	808	1041	6	30627487	G	A	C>T,CG	Not	G	C	G	#N/A	#N/A	2008-03-23	female	Barbet	2124167556	6319863	110060406	31312115	88533	713420	4248335112	12639726	220120812	4481095650	62624230	177066	1426840	64228136
FAM007863	FAM006855	FAM006856	808	1041	11	42050477	C	T	C>T	Not	c	a	a	#N/A	#N/A	2008-03-23	female	Barbet	2124167556	6319863	110060406	31312115	88533	713420	4248335112	12639726	220120812	4481095650	62624230	177066	1426840	64228136
FAM007863	FAM006855	FAM006856	808	1041	12	70488135	C	T	C>T	Not	C	C	T	#N/A	#N/A	2008-03-23	female	Barbet	2124167556	6319863	110060406	31312115	88533	713420	4248335112	12639726	220120812	4481095650	62624230	177066	1426840	64228136
FAM007863	FAM006855	FAM006856	808	1041	17	25504225	A	G	T>C	Not	a	t	g	#N/A	#N/A	2008-03-23	female	Barbet	2124167556	6319863	110060406	31312115	88533	713420	4248335112	12639726	220120812	4481095650	62624230	177066	1426840	64228136
FAM007863	FAM006855	FAM006856	808	1041	18	49442058	C	T	C>T	Not	C	C	A	#N/A	#N/A	2008-03-23	female	Barbet	2124167556	6319863	110060406	31312115	88533	713420	4248335112	12639726	220120812	4481095650	62624230	177066	1426840	64228136
FAM007863	FAM006855	FAM006856	808	1041	20	3069960	G	A	C>T	Not	G	A	T	#N/A	#N/A	2008-03-23	female	Barbet	2124167556	6319863	110060406	31312115	88533	713420	4248335112	12639726	220120812	4481095650	62624230	177066	1426840	64228136
FAM007863	FAM006855	FAM006856	808	1041	22	12351731	T	C	T>C	Not	T	A	C	#N/A	#N/A	2008-03-23	female	Barbet	2124167556	6319863	110060406	31312115	88533	713420	4248335112	12639726	220120812	4481095650	62624230	177066	1426840	64228136
FAM007863	FAM006855	FAM006856	808	1041	24	37777307	C	T	C>T	Not	C	C	C	#N/A	#N/A	2008-03-23	female	Barbet	2124167556	6319863	110060406	31312115	88533	713420	4248335112	12639726	220120812	4481095650	62624230	177066	1426840	64228136
FAM007864	FAM006855	FAM006856	808	1041	1	90751268	C	A	C>A	Not	c	c	c	U	ref_denovo	2008-03-23	male	Barbet	2125310847	6268871	109981549	32136963	93304	742022	4250621694	12537742	109981549	4373140985	64273926	186608	742022	65202556
FAM007864	FAM006855	FAM006856	808	1041	4	54474178	G	A	C>T	Not	G	G	T	U	ref_denovo	2008-03-23	male	Barbet	2125310847	6268871	109981549	32136963	93304	742022	4250621694	12537742	109981549	4373140985	64273926	186608	742022	65202556
FAM007864	FAM006855	FAM006856	808	1041	5	29144138	A	G	T>C	Not	a	c	c	P	ref_denovo	2008-03-23	male	Barbet	2125310847	6268871	109981549	32136963	93304	742022	4250621694	12537742	109981549	4373140985	64273926	186608	742022	65202556
FAM007864	FAM006855	FAM006856	808	1041	5	32920774	C	T	C>T	Not	C	C	T	U	ref_denovo	2008-03-23	male	Barbet	2125310847	6268871	109981549	32136963	93304	742022	4250621694	12537742	109981549	4373140985	64273926	186608	742022	65202556
FAM007864	FAM006855	FAM006856	808	1041	15	31733211	G	A	C>T	Not	G	A	T	P	ref_denovo	2008-03-23	male	Barbet	2125310847	6268871	109981549	32136963	93304	742022	4250621694	12537742	109981549	4373140985	64273926	186608	742022	65202556
FAM007864	FAM006855	FAM006856	808	1041	21	8854104	T	A	T>A	Not	T	C	G	U	ref_denovo	2008-03-23	male	Barbet	2125310847	6268871	109981549	32136963	93304	742022	4250621694	12537742	109981549	4373140985	64273926	186608	742022	65202556
FAM007864	FAM006855	FAM006856	808	1041	21	31670394	C	T	C>T	Not	C	C	T	P	ref_denovo	2008-03-23	male	Barbet	2125310847	6268871	109981549	32136963	93304	742022	4250621694	12537742	109981549	4373140985	64273926	186608	742022	65202556
FAM007864	FAM006855	FAM006856	808	1041	24	4560004	A	G	T>C	Not	A	T	T	U	ref_denovo	2008-03-23	male	Barbet	2125310847	6268871	109981549	32136963	93304	742022	4250621694	12537742	109981549	4373140985	64273926	186608	742022	65202556
FAM007864	FAM006855	FAM006856	808	1041	25	14992491	G	A	C>T,CG	Not	G	C	G	P	ref_denovo	2008-03-23	male	Barbet	2125310847	6268871	109981549	32136963	93304	742022	4250621694	12537742	109981549	4373140985	64273926	186608	742022	65202556
FAM007864	FAM006855	FAM006856	808	1041	27	38133674	G	A	C>T	Not	G	A	T	P	ref_denovo	2008-03-23	male	Barbet	2125310847	6268871	109981549	32136963	93304	742022	4250621694	12537742	109981549	4373140985	64273926	186608	742022	65202556
FAM007864	FAM006855	FAM006856	808	1041	29	31293975	G	A	C>T	Not	G	G	G	U	ref_denovo	2008-03-23	male	Barbet	2125310847	6268871	109981549	32136963	93304	742022	4250621694	12537742	109981549	4373140985	64273926	186608	742022	65202556
FAM007864	FAM006855	FAM006856	808	1041	32	11233887	C	T	C>T	Not	C	A	A	P	ref_denovo	2008-03-23	male	Barbet	2125310847	6268871	109981549	32136963	93304	742022	4250621694	12537742	109981549	4373140985	64273926	186608	742022	65202556
FAM007864	FAM006855	FAM006856	808	1041	34	5038524	G	A	C>T,CG	Not	G	C	T	U	ref_denovo	2008-03-23	male	Barbet	2125310847	6268871	109981549	32136963	93304	742022	4250621694	12537742	109981549	4373140985	64273926	186608	742022	65202556
FAM007865	FAM006855	FAM006856	808	1041	1	105773539	C	T	C>T	Not	c	c	c	#N/A	#N/A	2008-03-23	female	Barbet	2126708009	6322853	110123039	33122034	85230	751313	4253416018	12645706	220246078	4486307802	66244068	170460	1502626	67917154
FAM007865	FAM006855	FAM006856	808	1041	4	78990346	A	C	T>G	Not	A	G	G	#N/A	#N/A	2008-03-23	female	Barbet	2126708009	6322853	110123039	33122034	85230	751313	4253416018	12645706	220246078	4486307802	66244068	170460	1502626	67917154
FAM007865	FAM006855	FAM006856	808	1041	6	14506727	C	T	C>T	Not	C	A	A	#N/A	#N/A	2008-03-23	female	Barbet	2126708009	6322853	110123039	33122034	85230	751313	4253416018	12645706	220246078	4486307802	66244068	170460	1502626	67917154
FAM007865	FAM006855	FAM006856	808	1041	6	62392924	C	T	C>T	Not	C	A	A	#N/A	#N/A	2008-03-23	female	Barbet	2126708009	6322853	110123039	33122034	85230	751313	4253416018	12645706	220246078	4486307802	66244068	170460	1502626	67917154
FAM007865	FAM006855	FAM006856	808	1041	7	79621720	G	A	C>T,CG	Not	G	C	G	#N/A	#N/A	2008-03-23	female	Barbet	2126708009	6322853	110123039	33122034	85230	751313	4253416018	12645706	220246078	4486307802	66244068	170460	1502626	67917154
FAM007865	FAM006855	FAM006856	808	1041	11	52644431	G	A	C>T	Not	g	t	g	#N/A	#N/A	2008-03-23	female	Barbet	2126708009	6322853	110123039	33122034	85230	751313	4253416018	12645706	220246078	4486307802	66244068	170460	1502626	67917154
FAM007865	FAM006855	FAM006856	808	1041	16	15618071	A	G	T>C	Not	A	G	T	#N/A	#N/A	2008-03-23	female	Barbet	2126708009	6322853	110123039	33122034	85230	751313	4253416018	12645706	220246078	4486307802	66244068	170460	1502626	67917154
FAM007865	FAM006855	FAM006856	808	1041	18	49947290	C	T	C>T	Not	C	C	T	#N/A	#N/A	2008-03-23	female	Barbet	2126708009	6322853	110123039	33122034	85230	751313	4253416018	12645706	220246078	4486307802	66244068	170460	1502626	67917154
FAM007865	FAM006855	FAM006856	808	1041	24	25047915	C	A	C>A	Not	c	c	c	#N/A	#N/A	2008-03-23	female	Barbet	2126708009	6322853	110123039	33122034	85230	751313	4253416018	12645706	220246078	4486307802	66244068	170460	1502626	67917154
FAM007865	FAM006855	FAM006856	808	1041	25	50362561	G	A	C>T,CG	Not	G	C	G	#N/A	#N/A	2008-03-23	female	Barbet	2126708009	6322853	110123039	33122034	85230	751313	4253416018	12645706	220246078	4486307802	66244068	170460	1502626	67917154
FAM007865	FAM006855	FAM006856	808	1041	26	24110946	C	G	C>G	CGisland	C	T	G	#N/A	#N/A	2008-03-23	female	Barbet	2126708009	6322853	110123039	33122034	85230	751313	4253416018	12645706	220246078	4486307802	66244068	170460	1502626	67917154
FAM007865	FAM006855	FAM006856	808	1041	27	18682844	G	A	C>T	Not	g	g	t	#N/A	#N/A	2008-03-23	female	Barbet	2126708009	6322853	110123039	33122034	85230	751313	4253416018	12645706	220246078	4486307802	66244068	170460	1502626	67917154
FAM007865	FAM006855	FAM006856	808	1041	31	29899693	T	C	T>C	Not	T	C	G	#N/A	#N/A	2008-03-23	female	Barbet	2126708009	6322853	110123039	33122034	85230	751313	4253416018	12645706	220246078	4486307802	66244068	170460	1502626	67917154
FAM007865	FAM006855	FAM006856	808	1041	35	15444130	A	G	T>C	Not	A	A	C	#N/A	#N/A	2008-03-23	female	Barbet	2126708009	6322853	110123039	33122034	85230	751313	4253416018	12645706	220246078	4486307802	66244068	170460	1502626	67917154
FAM007866	FAM006855	FAM006856	808	1041	2	17433855	C	T	C>T,CG	Not	c	t	g	#N/A	#N/A	2008-03-23	male	Barbet	2129947970	6298643	109932819	33990296	83614	775863	4259895940	12597286	109932819	4382426045	67980592	167228	775863	68923683
FAM007866	FAM006855	FAM006856	808	1041	2	60141399	G	T	C>A	Not	G	T	A	#N/A	#N/A	2008-03-23	male	Barbet	2129947970	6298643	109932819	33990296	83614	775863	4259895940	12597286	109932819	4382426045	67980592	167228	775863	68923683
FAM007866	FAM006855	FAM006856	808	1041	3	29166378	T	G	T>G	Not	T	A	A	#N/A	#N/A	2008-03-23	male	Barbet	2129947970	6298643	109932819	33990296	83614	775863	4259895940	12597286	109932819	4382426045	67980592	167228	775863	68923683
FAM007866	FAM006855	FAM006856	808	1041	5	23021958	G	A	C>T,CG	Not	G	C	C	#N/A	#N/A	2008-03-23	male	Barbet	2129947970	6298643	109932819	33990296	83614	775863	4259895940	12597286	109932819	4382426045	67980592	167228	775863	68923683
FAM007866	FAM006855	FAM006856	808	1041	6	23671974	T	A	T>A	Not	t	a	c	#N/A	#N/A	2008-03-23	male	Barbet	2129947970	6298643	109932819	33990296	83614	775863	4259895940	12597286	109932819	4382426045	67980592	167228	775863	68923683
FAM007866	FAM006855	FAM006856	808	1041	8	24722283	C	A	C>A	Not	C	A	T	#N/A	#N/A	2008-03-23	male	Barbet	2129947970	6298643	109932819	33990296	83614	775863	4259895940	12597286	109932819	4382426045	67980592	167228	775863	68923683
FAM007866	FAM006855	FAM006856	808	1041	14	14832889	C	T	C>T	Not	C	A	A	#N/A	#N/A	2008-03-23	male	Barbet	2129947970	6298643	109932819	33990296	83614	775863	4259895940	12597286	109932819	4382426045	67980592	167228	775863	68923683
FAM007866	FAM006855	FAM006856	808	1041	15	31733211	G	A	C>T	Not	G	A	T	#N/A	#N/A	2008-03-23	male	Barbet	2129947970	6298643	109932819	33990296	83614	775863	4259895940	12597286	109932819	4382426045	67980592	167228	775863	68923683
FAM007866	FAM006855	FAM006856	808	1041	21	31830096	T	C	T>C	Not	t	a	a	#N/A	#N/A	2008-03-23	male	Barbet	2129947970	6298643	109932819	33990296	83614	775863	4259895940	12597286	109932819	4382426045	67980592	167228	775863	68923683
FAM007866	FAM006855	FAM006856	808	1041	22	54770207	G	A	C>T	Not	G	G	T	#N/A	#N/A	2008-03-23	male	Barbet	2129947970	6298643	109932819	33990296	83614	775863	4259895940	12597286	109932819	4382426045	67980592	167228	775863	68923683
FAM007866	FAM006855	FAM006856	808	1041	23	3600092	A	G	T>C	Not	A	T	G	#N/A	#N/A	2008-03-23	male	Barbet	2129947970	6298643	109932819	33990296	83614	775863	4259895940	12597286	109932819	4382426045	67980592	167228	775863	68923683
FAM007866	FAM006855	FAM006856	808	1041	29	5116569	C	T	C>T	Not	c	g	a	#N/A	#N/A	2008-03-23	male	Barbet	2129947970	6298643	109932819	33990296	83614	775863	4259895940	12597286	109932819	4382426045	67980592	167228	775863	68923683
FAM007866	FAM006855	FAM006856	808	1041	30	20072171	T	G	T>G	Not	T	T	G	#N/A	#N/A	2008-03-23	male	Barbet	2129947970	6298643	109932819	33990296	83614	775863	4259895940	12597286	109932819	4382426045	67980592	167228	775863	68923683
FAM007867	FAM006855	FAM006856	1169	1402	1	25075592	A	C	T>G	Not	a	a	a	#N/A	#N/A	2009-03-19	male	Barbet	2128382906	6313566	109567496	34842216	46810	790442	4256765812	12627132	109567496	4378960440	69684432	93620	790442	70568494
FAM007867	FAM006855	FAM006856	1169	1402	5	27652071	A	T	T>A	Not	A	A	T	#N/A	#N/A	2009-03-19	male	Barbet	2128382906	6313566	109567496	34842216	46810	790442	4256765812	12627132	109567496	4378960440	69684432	93620	790442	70568494
FAM007867	FAM006855	FAM006856	1169	1402	6	19520525	G	A	C>T	Not	G	A	A	#N/A	#N/A	2009-03-19	male	Barbet	2128382906	6313566	109567496	34842216	46810	790442	4256765812	12627132	109567496	4378960440	69684432	93620	790442	70568494
FAM007867	FAM006855	FAM006856	1169	1402	7	5435282	G	T	C>A	Not	G	T	a	#N/A	#N/A	2009-03-19	male	Barbet	2128382906	6313566	109567496	34842216	46810	790442	4256765812	12627132	109567496	4378960440	69684432	93620	790442	70568494
FAM007867	FAM006855	FAM006856	1169	1402	9	14811220	A	G	T>C	Not	A	C	G	#N/A	#N/A	2009-03-19	male	Barbet	2128382906	6313566	109567496	34842216	46810	790442	4256765812	12627132	109567496	4378960440	69684432	93620	790442	70568494
FAM007867	FAM006855	FAM006856	1169	1402	9	34367844	C	T	C>T,CG	Not	c	t	g	#N/A	#N/A	2009-03-19	male	Barbet	2128382906	6313566	109567496	34842216	46810	790442	4256765812	12627132	109567496	4378960440	69684432	93620	790442	70568494
FAM007867	FAM006855	FAM006856	1169	1402	9	56803198	C	T	C>T	Not	C	A	A	#N/A	#N/A	2009-03-19	male	Barbet	2128382906	6313566	109567496	34842216	46810	790442	4256765812	12627132	109567496	4378960440	69684432	93620	790442	70568494
FAM007867	FAM006855	FAM006856	1169	1402	13	36978756	C	T	C>T	Not	C	A	C	#N/A	#N/A	2009-03-19	male	Barbet	2128382906	6313566	109567496	34842216	46810	790442	4256765812	12627132	109567496	4378960440	69684432	93620	790442	70568494
FAM007867	FAM006855	FAM006856	1169	1402	14	55253957	G	A	C>T,CG	Not	g	c	a	#N/A	#N/A	2009-03-19	male	Barbet	2128382906	6313566	109567496	34842216	46810	790442	4256765812	12627132	109567496	4378960440	69684432	93620	790442	70568494
FAM007867	FAM006855	FAM006856	1169	1402	23	37311893	G	A	C>T	Not	G	G	C	#N/A	#N/A	2009-03-19	male	Barbet	2128382906	6313566	109567496	34842216	46810	790442	4256765812	12627132	109567496	4378960440	69684432	93620	790442	70568494
FAM007867	FAM006855	FAM006856	1169	1402	30	12684565	T	G	T>G	Not	T	T	T	#N/A	#N/A	2009-03-19	male	Barbet	2128382906	6313566	109567496	34842216	46810	790442	4256765812	12627132	109567496	4378960440	69684432	93620	790442	70568494
FAM007867	FAM006855	FAM006856	1169	1402	30	34033937	A	G	T>C	Not	A	A	C	#N/A	#N/A	2009-03-19	male	Barbet	2128382906	6313566	109567496	34842216	46810	790442	4256765812	12627132	109567496	4378960440	69684432	93620	790442	70568494
FAM007867	FAM006855	FAM006856	1169	1402	32	13694943	T	G	T>G	Not	T	T	A	#N/A	#N/A	2009-03-19	male	Barbet	2128382906	6313566	109567496	34842216	46810	790442	4256765812	12627132	109567496	4378960440	69684432	93620	790442	70568494
FAM007867	FAM006855	FAM006856	1169	1402	33	2161269	T	G	T>G	Not	t	a	c	#N/A	#N/A	2009-03-19	male	Barbet	2128382906	6313566	109567496	34842216	46810	790442	4256765812	12627132	109567496	4378960440	69684432	93620	790442	70568494
FAM007867	FAM006855	FAM006856	1169	1402	38	20199873	G	A	C>T,CG	Not	G	C	T	#N/A	#N/A	2009-03-19	male	Barbet	2128382906	6313566	109567496	34842216	46810	790442	4256765812	12627132	109567496	4378960440	69684432	93620	790442	70568494
FAM007868	FAM006855	FAM006856	1169	1402	2	60141399	G	T	C>A	Not	G	T	A	#N/A	#N/A	2009-03-19	female	Barbet	2127291929	6336455	110105536	33878950	101226	772274	4254583858	12672910	220211072	4487467840	67757900	202452	1544548	69504900
FAM007868	FAM006855	FAM006856	1169	1402	3	60562452	G	T	C>A	Not	G	G	G	#N/A	#N/A	2009-03-19	female	Barbet	2127291929	6336455	110105536	33878950	101226	772274	4254583858	12672910	220211072	4487467840	67757900	202452	1544548	69504900
FAM007868	FAM006855	FAM006856	1169	1402	8	40049290	C	A	C>A	Not	C	T	T	#N/A	#N/A	2009-03-19	female	Barbet	2127291929	6336455	110105536	33878950	101226	772274	4254583858	12672910	220211072	4487467840	67757900	202452	1544548	69504900
FAM007868	FAM006855	FAM006856	1169	1402	9	1891167	C	T	C>T,CG	Not	C	C	G	#N/A	#N/A	2009-03-19	female	Barbet	2127291929	6336455	110105536	33878950	101226	772274	4254583858	12672910	220211072	4487467840	67757900	202452	1544548	69504900
FAM007868	FAM006855	FAM006856	1169	1402	9	2025040	A	G	T>C	Not	a	c	a	#N/A	#N/A	2009-03-19	female	Barbet	2127291929	6336455	110105536	33878950	101226	772274	4254583858	12672910	220211072	4487467840	67757900	202452	1544548	69504900
FAM007868	FAM006855	FAM006856	1169	1402	9	54610662	A	G	T>C	Not	A	G	C	#N/A	#N/A	2009-03-19	female	Barbet	2127291929	6336455	110105536	33878950	101226	772274	4254583858	12672910	220211072	4487467840	67757900	202452	1544548	69504900
FAM007868	FAM006855	FAM006856	1169	1402	12	47089344	T	C	T>C	Not	t	a	a	#N/A	#N/A	2009-03-19	female	Barbet	2127291929	6336455	110105536	33878950	101226	772274	4254583858	12672910	220211072	4487467840	67757900	202452	1544548	69504900
FAM007868	FAM006855	FAM006856	1169	1402	14	7997922	C	T	C>T	Not	c	g	a	#N/A	#N/A	2009-03-19	female	Barbet	2127291929	6336455	110105536	33878950	101226	772274	4254583858	12672910	220211072	4487467840	67757900	202452	1544548	69504900
FAM007868	FAM006855	FAM006856	1169	1402	14	25268595	G	T	C>A	Not	G	A	T	#N/A	#N/A	2009-03-19	female	Barbet	2127291929	6336455	110105536	33878950	101226	772274	4254583858	12672910	220211072	4487467840	67757900	202452	1544548	69504900
FAM007868	FAM006855	FAM006856	1169	1402	18	28647240	A	G	T>C	Not	A	A	C	#N/A	#N/A	2009-03-19	female	Barbet	2127291929	6336455	110105536	33878950	101226	772274	4254583858	12672910	220211072	4487467840	67757900	202452	1544548	69504900
FAM007868	FAM006855	FAM006856	1169	1402	18	39361745	A	G	T>C	Not	A	C	A	#N/A	#N/A	2009-03-19	female	Barbet	2127291929	6336455	110105536	33878950	101226	772274	4254583858	12672910	220211072	4487467840	67757900	202452	1544548	69504900
FAM007868	FAM006855	FAM006856	1169	1402	24	479286	G	T	C>A	Not	G	A	A	#N/A	#N/A	2009-03-19	female	Barbet	2127291929	6336455	110105536	33878950	101226	772274	4254583858	12672910	220211072	4487467840	67757900	202452	1544548	69504900
FAM007868	FAM006855	FAM006856	1169	1402	25	49484796	G	A	C>T,CG	CGisland	G	C	G	#N/A	#N/A	2009-03-19	female	Barbet	2127291929	6336455	110105536	33878950	101226	772274	4254583858	12672910	220211072	4487467840	67757900	202452	1544548	69504900
FAM007868	FAM006855	FAM006856	1169	1402	26	18771190	G	A	C>T,CG	Not	G	C	T	#N/A	#N/A	2009-03-19	female	Barbet	2127291929	6336455	110105536	33878950	101226	772274	4254583858	12672910	220211072	4487467840	67757900	202452	1544548	69504900
FAM007868	FAM006855	FAM006856	1169	1402	33	4209337	T	C	T>C	Not	T	T	G	#N/A	#N/A	2009-03-19	female	Barbet	2127291929	6336455	110105536	33878950	101226	772274	4254583858	12672910	220211072	4487467840	67757900	202452	1544548	69504900
FAM007869	FAM006855	FAM006856	1169	1402	2	2163011	G	A	C>T	Not	G	A	G	#N/A	#N/A	2009-03-19	female	Barbet	2127192711	6344665	110100685	33676218	103532	769843	4254385422	12689330	220201370	4487276122	67352436	207064	1539686	69099186
FAM007869	FAM006855	FAM006856	1169	1402	3	28005167	C	T	C>T,CG	Not	C	C	G	#N/A	#N/A	2009-03-19	female	Barbet	2127192711	6344665	110100685	33676218	103532	769843	4254385422	12689330	220201370	4487276122	67352436	207064	1539686	69099186
FAM007869	FAM006855	FAM006856	1169	1402	3	29070205	A	G	T>C	Not	A	G	G	#N/A	#N/A	2009-03-19	female	Barbet	2127192711	6344665	110100685	33676218	103532	769843	4254385422	12689330	220201370	4487276122	67352436	207064	1539686	69099186
FAM007869	FAM006855	FAM006856	1169	1402	3	29879002	A	G	T>C	Not	A	G	C	#N/A	#N/A	2009-03-19	female	Barbet	2127192711	6344665	110100685	33676218	103532	769843	4254385422	12689330	220201370	4487276122	67352436	207064	1539686	69099186
FAM007869	FAM006855	FAM006856	1169	1402	5	82664705	G	A	C>T,CG	CGisland	G	C	C	#N/A	#N/A	2009-03-19	female	Barbet	2127192711	6344665	110100685	33676218	103532	769843	4254385422	12689330	220201370	4487276122	67352436	207064	1539686	69099186
FAM007869	FAM006855	FAM006856	1169	1402	9	5371734	G	A	C>T,CG	Not	G	C	C	#N/A	#N/A	2009-03-19	female	Barbet	2127192711	6344665	110100685	33676218	103532	769843	4254385422	12689330	220201370	4487276122	67352436	207064	1539686	69099186
FAM007869	FAM006855	FAM006856	1169	1402	11	18615020	A	C	T>G	Not	a	t	g	#N/A	#N/A	2009-03-19	female	Barbet	2127192711	6344665	110100685	33676218	103532	769843	4254385422	12689330	220201370	4487276122	67352436	207064	1539686	69099186
FAM007869	FAM006855	FAM006856	1169	1402	12	37800931	G	T	C>A	Not	G	T	T	#N/A	#N/A	2009-03-19	female	Barbet	2127192711	6344665	110100685	33676218	103532	769843	4254385422	12689330	220201370	4487276122	67352436	207064	1539686	69099186
FAM007869	FAM006855	FAM006856	1169	1402	13	51913712	T	G	T>G	Not	T	A	T	#N/A	#N/A	2009-03-19	female	Barbet	2127192711	6344665	110100685	33676218	103532	769843	4254385422	12689330	220201370	4487276122	67352436	207064	1539686	69099186
FAM007869	FAM006855	FAM006856	1169	1402	17	32398499	T	C	T>C	Not	T	A	G	#N/A	#N/A	2009-03-19	female	Barbet	2127192711	6344665	110100685	33676218	103532	769843	4254385422	12689330	220201370	4487276122	67352436	207064	1539686	69099186
FAM007869	FAM006855	FAM006856	1169	1402	18	8811658	G	A	C>T	Not	G	G	T	#N/A	#N/A	2009-03-19	female	Barbet	2127192711	6344665	110100685	33676218	103532	769843	4254385422	12689330	220201370	4487276122	67352436	207064	1539686	69099186
FAM007869	FAM006855	FAM006856	1169	1402	19	41279203	G	A	C>T	Not	G	T	C	#N/A	#N/A	2009-03-19	female	Barbet	2127192711	6344665	110100685	33676218	103532	769843	4254385422	12689330	220201370	4487276122	67352436	207064	1539686	69099186
FAM007869	FAM006855	FAM006856	1169	1402	20	35997158	G	A	C>T	Not	G	T	T	#N/A	#N/A	2009-03-19	female	Barbet	2127192711	6344665	110100685	33676218	103532	769843	4254385422	12689330	220201370	4487276122	67352436	207064	1539686	69099186
FAM007869	FAM006855	FAM006856	1169	1402	21	16205601	A	C	T>G	Not	a	c	a	#N/A	#N/A	2009-03-19	female	Barbet	2127192711	6344665	110100685	33676218	103532	769843	4254385422	12689330	220201370	4487276122	67352436	207064	1539686	69099186
FAM007869	FAM006855	FAM006856	1169	1402	22	56748935	A	G	T>C	Not	A	A	G	#N/A	#N/A	2009-03-19	female	Barbet	2127192711	6344665	110100685	33676218	103532	769843	4254385422	12689330	220201370	4487276122	67352436	207064	1539686	69099186
FAM007869	FAM006855	FAM006856	1169	1402	23	36457265	T	C	T>C	Not	T	A	C	#N/A	#N/A	2009-03-19	female	Barbet	2127192711	6344665	110100685	33676218	103532	769843	4254385422	12689330	220201370	4487276122	67352436	207064	1539686	69099186
FAM007869	FAM006855	FAM006856	1169	1402	24	47081767	G	A	C>T,CG	CGisland	G	C	G	#N/A	#N/A	2009-03-19	female	Barbet	2127192711	6344665	110100685	33676218	103532	769843	4254385422	12689330	220201370	4487276122	67352436	207064	1539686	69099186
FAM007869	FAM006855	FAM006856	1169	1402	29	32393719	C	T	C>T	Not	C	A	A	#N/A	#N/A	2009-03-19	female	Barbet	2127192711	6344665	110100685	33676218	103532	769843	4254385422	12689330	220201370	4487276122	67352436	207064	1539686	69099186
FAM007869	FAM006855	FAM006856	1169	1402	30	10551996	T	G	T>G	Not	T	A	A	#N/A	#N/A	2009-03-19	female	Barbet	2127192711	6344665	110100685	33676218	103532	769843	4254385422	12689330	220201370	4487276122	67352436	207064	1539686	69099186
FAM007869	FAM006855	FAM006856	1169	1402	31	30269906	C	T	C>T	Not	c	a	C	#N/A	#N/A	2009-03-19	female	Barbet	2127192711	6344665	110100685	33676218	103532	769843	4254385422	12689330	220201370	4487276122	67352436	207064	1539686	69099186
FAM007869	FAM006855	FAM006856	1169	1402	38	4749141	T	C	T>C	Not	T	A	G	#N/A	#N/A	2009-03-19	female	Barbet	2127192711	6344665	110100685	33676218	103532	769843	4254385422	12689330	220201370	4487276122	67352436	207064	1539686	69099186
FAM007870	FAM006855	FAM006856	1169	1402	1	108975755	C	T	C>T	Not	C	G	T	#N/A	#N/A	2009-03-19	male	Barbet	2128899812	6315176	109854610	33472415	50040	772021	4257799624	12630352	109854610	4380284586	66944830	100080	772021	67816931
FAM007870	FAM006855	FAM006856	1169	1402	3	58614567	G	T	C>A	Not	G	A	T	#N/A	#N/A	2009-03-19	male	Barbet	2128899812	6315176	109854610	33472415	50040	772021	4257799624	12630352	109854610	4380284586	66944830	100080	772021	67816931
FAM007870	FAM006855	FAM006856	1169	1402	5	82664705	G	A	C>T,CG	CGisland	G	C	C	#N/A	#N/A	2009-03-19	male	Barbet	2128899812	6315176	109854610	33472415	50040	772021	4257799624	12630352	109854610	4380284586	66944830	100080	772021	67816931
FAM007870	FAM006855	FAM006856	1169	1402	6	47197677	A	C	T>G	Not	A	A	A	#N/A	#N/A	2009-03-19	male	Barbet	2128899812	6315176	109854610	33472415	50040	772021	4257799624	12630352	109854610	4380284586	66944830	100080	772021	67816931
FAM007870	FAM006855	FAM006856	1169	1402	8	39680347	C	T	C>T	Not	C	C	C	#N/A	#N/A	2009-03-19	male	Barbet	2128899812	6315176	109854610	33472415	50040	772021	4257799624	12630352	109854610	4380284586	66944830	100080	772021	67816931
FAM007870	FAM006855	FAM006856	1169	1402	12	65793205	T	C	T>C	Not	T	G	A	#N/A	#N/A	2009-03-19	male	Barbet	2128899812	6315176	109854610	33472415	50040	772021	4257799624	12630352	109854610	4380284586	66944830	100080	772021	67816931
FAM007870	FAM006855	FAM006856	1169	1402	13	14150578	G	A	C>T	Not	G	T	T	#N/A	#N/A	2009-03-19	male	Barbet	2128899812	6315176	109854610	33472415	50040	772021	4257799624	12630352	109854610	4380284586	66944830	100080	772021	67816931
FAM007870	FAM006855	FAM006856	1169	1402	15	10524510	G	T	C>A	Not	G	A	A	#N/A	#N/A	2009-03-19	male	Barbet	2128899812	6315176	109854610	33472415	50040	772021	4257799624	12630352	109854610	4380284586	66944830	100080	772021	67816931
FAM007870	FAM006855	FAM006856	1169	1402	19	26874772	G	A	C>T	Not	G	A	C	#N/A	#N/A	2009-03-19	male	Barbet	2128899812	6315176	109854610	33472415	50040	772021	4257799624	12630352	109854610	4380284586	66944830	100080	772021	67816931
FAM007870	FAM006855	FAM006856	1169	1402	20	46964232	C	T	C>T	CGisland	C	G	C	#N/A	#N/A	2009-03-19	male	Barbet	2128899812	6315176	109854610	33472415	50040	772021	4257799624	12630352	109854610	4380284586	66944830	100080	772021	67816931
FAM007870	FAM006855	FAM006856	1169	1402	29	3674923	A	G	T>C	Not	A	A	G	#N/A	#N/A	2009-03-19	male	Barbet	2128899812	6315176	109854610	33472415	50040	772021	4257799624	12630352	109854610	4380284586	66944830	100080	772021	67816931
FAM007870	FAM006855	FAM006856	1169	1402	31	34471657	C	T	C>T,CG	Not	C	C	G	#N/A	#N/A	2009-03-19	male	Barbet	2128899812	6315176	109854610	33472415	50040	772021	4257799624	12630352	109854610	4380284586	66944830	100080	772021	67816931
FAM007871	FAM006855	FAM006856	808	1041	3	71044360	A	G	T>C	Not	A	A	T	#N/A	#N/A	2008-03-23	female	Barbet	2128078710	6340884	110155835	32956555	98751	757117	4256157420	12681768	220311670	4489150858	65913110	197502	1514234	67624846
FAM007871	FAM006855	FAM006856	808	1041	5	10004896	C	T	C>T	Not	C	A	A	#N/A	#N/A	2008-03-23	female	Barbet	2128078710	6340884	110155835	32956555	98751	757117	4256157420	12681768	220311670	4489150858	65913110	197502	1514234	67624846
FAM007871	FAM006855	FAM006856	808	1041	5	21339162	G	A	C>T,CG	Not	G	C	A	#N/A	#N/A	2008-03-23	female	Barbet	2128078710	6340884	110155835	32956555	98751	757117	4256157420	12681768	220311670	4489150858	65913110	197502	1514234	67624846
FAM007871	FAM006855	FAM006856	808	1041	8	53842116	A	T	T>A	Not	A	T	T	#N/A	#N/A	2008-03-23	female	Barbet	2128078710	6340884	110155835	32956555	98751	757117	4256157420	12681768	220311670	4489150858	65913110	197502	1514234	67624846
FAM007871	FAM006855	FAM006856	808	1041	11	30134737	A	G	T>C	Not	A	G	T	#N/A	#N/A	2008-03-23	female	Barbet	2128078710	6340884	110155835	32956555	98751	757117	4256157420	12681768	220311670	4489150858	65913110	197502	1514234	67624846
FAM007871	FAM006855	FAM006856	808	1041	13	59411127	C	T	C>T	Not	C	A	T	#N/A	#N/A	2008-03-23	female	Barbet	2128078710	6340884	110155835	32956555	98751	757117	4256157420	12681768	220311670	4489150858	65913110	197502	1514234	67624846
FAM007871	FAM006855	FAM006856	808	1041	19	45442069	A	C	T>G	Not	A	T	A	#N/A	#N/A	2008-03-23	female	Barbet	2128078710	6340884	110155835	32956555	98751	757117	4256157420	12681768	220311670	4489150858	65913110	197502	1514234	67624846
FAM007871	FAM006855	FAM006856	808	1041	22	34104812	T	C	T>C	Not	T	A	A	#N/A	#N/A	2008-03-23	female	Barbet	2128078710	6340884	110155835	32956555	98751	757117	4256157420	12681768	220311670	4489150858	65913110	197502	1514234	67624846
FAM007871	FAM006855	FAM006856	808	1041	29	18675799	T	C	T>C	Not	t	g	g	#N/A	#N/A	2008-03-23	female	Barbet	2128078710	6340884	110155835	32956555	98751	757117	4256157420	12681768	220311670	4489150858	65913110	197502	1514234	67624846
FAM007871	FAM006855	FAM006856	808	1041	33	20366198	C	A	C>A	Not	c	c	t	#N/A	#N/A	2008-03-23	female	Barbet	2128078710	6340884	110155835	32956555	98751	757117	4256157420	12681768	220311670	4489150858	65913110	197502	1514234	67624846
FAM007871	FAM006855	FAM006856	808	1041	34	7290688	G	A	C>T	Not	G	G	T	#N/A	#N/A	2008-03-23	female	Barbet	2128078710	6340884	110155835	32956555	98751	757117	4256157420	12681768	220311670	4489150858	65913110	197502	1514234	67624846
FAM006861	FAM006860	FAM006864	727	1649	1	20452330	T	C	T>C	Not	T	C	G	U	ref_denovo	2005-12-19	male	Basenji	2114706573	6253029	109618347	34699682	38066	788753	4229413146	12506058	109618347	4351537551	69399364	76132	788753	70264249
FAM006861	FAM006860	FAM006864	727	1649	1	91101887	G	A	C>T	Not	G	G	A	U	ref_somatic	2005-12-19	male	Basenji	2114706573	6253029	109618347	34699682	38066	788753	4229413146	12506058	109618347	4351537551	69399364	76132	788753	70264249
FAM006861	FAM006860	FAM006864	727	1649	7	53977289	C	T	C>T,CG	Not	c	a	g	U	ref_denovo	2005-12-19	male	Basenji	2114706573	6253029	109618347	34699682	38066	788753	4229413146	12506058	109618347	4351537551	69399364	76132	788753	70264249
FAM006861	FAM006860	FAM006864	727	1649	7	58074693	C	T	C>T	Not	C	C	C	U	ref_denovo	2005-12-19	male	Basenji	2114706573	6253029	109618347	34699682	38066	788753	4229413146	12506058	109618347	4351537551	69399364	76132	788753	70264249
FAM006861	FAM006860	FAM006864	727	1649	9	19947842	G	A	C>T	Not	g	a	a	U	ref_denovo	2005-12-19	male	Basenji	2114706573	6253029	109618347	34699682	38066	788753	4229413146	12506058	109618347	4351537551	69399364	76132	788753	70264249
FAM006861	FAM006860	FAM006864	727	1649	10	16616742	C	A	C>A	Not	C	C	T	U	ref_denovo	2005-12-19	male	Basenji	2114706573	6253029	109618347	34699682	38066	788753	4229413146	12506058	109618347	4351537551	69399364	76132	788753	70264249
FAM006861	FAM006860	FAM006864	727	1649	10	42136849	T	C	T>C	Not	T	A	A	U	ref_denovo	2005-12-19	male	Basenji	2114706573	6253029	109618347	34699682	38066	788753	4229413146	12506058	109618347	4351537551	69399364	76132	788753	70264249
FAM006861	FAM006860	FAM006864	727	1649	14	31858443	T	C	T>C	Not	T	C	A	U	ref_denovo	2005-12-19	male	Basenji	2114706573	6253029	109618347	34699682	38066	788753	4229413146	12506058	109618347	4351537551	69399364	76132	788753	70264249
FAM006861	FAM006860	FAM006864	727	1649	16	42487631	A	G	T>C	Not	A	A	T	U	ref_denovo	2005-12-19	male	Basenji	2114706573	6253029	109618347	34699682	38066	788753	4229413146	12506058	109618347	4351537551	69399364	76132	788753	70264249
FAM006861	FAM006860	FAM006864	727	1649	18	17357360	C	T	C>T	Not	C	T	T	U	ref_somatic	2005-12-19	male	Basenji	2114706573	6253029	109618347	34699682	38066	788753	4229413146	12506058	109618347	4351537551	69399364	76132	788753	70264249
FAM006861	FAM006860	FAM006864	727	1649	22	290971	G	C	C>G	CGisland	G	G	G	U	ref_denovo	2005-12-19	male	Basenji	2114706573	6253029	109618347	34699682	38066	788753	4229413146	12506058	109618347	4351537551	69399364	76132	788753	70264249
FAM006861	FAM006860	FAM006864	727	1649	22	9769174	G	A	C>T	Not	G	G	C	U	ref_denovo	2005-12-19	male	Basenji	2114706573	6253029	109618347	34699682	38066	788753	4229413146	12506058	109618347	4351537551	69399364	76132	788753	70264249
FAM006861	FAM006860	FAM006864	727	1649	24	28169016	C	A	C>A	Not	C	T	C	U	ref_somatic	2005-12-19	male	Basenji	2114706573	6253029	109618347	34699682	38066	788753	4229413146	12506058	109618347	4351537551	69399364	76132	788753	70264249
FAM006861	FAM006860	FAM006864	727	1649	25	16440675	C	T	C>T	Not	C	C	A	U	ref_denovo	2005-12-19	male	Basenji	2114706573	6253029	109618347	34699682	38066	788753	4229413146	12506058	109618347	4351537551	69399364	76132	788753	70264249
FAM006861	FAM006860	FAM006864	727	1649	28	20343161	T	C	T>C	Not	T	T	C	M	ref_denovo	2005-12-19	male	Basenji	2114706573	6253029	109618347	34699682	38066	788753	4229413146	12506058	109618347	4351537551	69399364	76132	788753	70264249
FAM006861	FAM006860	FAM006864	727	1649	29	11630101	T	C	T>C	Not	t	t	a	U	ref_denovo	2005-12-19	male	Basenji	2114706573	6253029	109618347	34699682	38066	788753	4229413146	12506058	109618347	4351537551	69399364	76132	788753	70264249
FAM006864	FAM006863	FAM006862	722	2017	1	90440319	A	G	T>C	Not	A	T	T	U	ref_denovo	2001-06-14	female	Basenji	2121980204	6307576	110188189	34566905	79175	790688	4243960408	12615152	220376378	4476951938	69133810	158350	1581376	70873536
FAM006864	FAM006863	FAM006862	722	2017	3	48941758	G	A	C>T	Not	G	T	T	U	ref_denovo	2001-06-14	female	Basenji	2121980204	6307576	110188189	34566905	79175	790688	4243960408	12615152	220376378	4476951938	69133810	158350	1581376	70873536
FAM006864	FAM006863	FAM006862	722	2017	3	91831959	G	A	C>T	Not	G	T	G	U	ref_somatic	2001-06-14	female	Basenji	2121980204	6307576	110188189	34566905	79175	790688	4243960408	12615152	220376378	4476951938	69133810	158350	1581376	70873536
FAM006864	FAM006863	FAM006862	722	2017	4	10851779	G	T	C>A	Not	G	A	A	U	ref_denovo	2001-06-14	female	Basenji	2121980204	6307576	110188189	34566905	79175	790688	4243960408	12615152	220376378	4476951938	69133810	158350	1581376	70873536
FAM006864	FAM006863	FAM006862	722	2017	5	47302537	G	T	C>A	Not	g	c	g	P	ref_denovo	2001-06-14	female	Basenji	2121980204	6307576	110188189	34566905	79175	790688	4243960408	12615152	220376378	4476951938	69133810	158350	1581376	70873536
FAM006864	FAM006863	FAM006862	722	2017	6	41546552	G	A	C>T,CG	Not	G	C	C	U	ref_denovo	2001-06-14	female	Basenji	2121980204	6307576	110188189	34566905	79175	790688	4243960408	12615152	220376378	4476951938	69133810	158350	1581376	70873536
FAM006864	FAM006863	FAM006862	722	2017	11	41136342	G	T	C>A	Not	G	T	C	U	ref_denovo	2001-06-14	female	Basenji	2121980204	6307576	110188189	34566905	79175	790688	4243960408	12615152	220376378	4476951938	69133810	158350	1581376	70873536
FAM006864	FAM006863	FAM006862	722	2017	12	18671694	G	A	C>T	Not	G	G	C	U	ref_denovo	2001-06-14	female	Basenji	2121980204	6307576	110188189	34566905	79175	790688	4243960408	12615152	220376378	4476951938	69133810	158350	1581376	70873536
FAM006864	FAM006863	FAM006862	722	2017	13	47331911	C	T	C>T	Not	C	T	C	U	ref_denovo	2001-06-14	female	Basenji	2121980204	6307576	110188189	34566905	79175	790688	4243960408	12615152	220376378	4476951938	69133810	158350	1581376	70873536
FAM006864	FAM006863	FAM006862	722	2017	14	27020731	C	A	C>A	Not	C	T	A	U	ref_denovo	2001-06-14	female	Basenji	2121980204	6307576	110188189	34566905	79175	790688	4243960408	12615152	220376378	4476951938	69133810	158350	1581376	70873536
FAM006864	FAM006863	FAM006862	722	2017	15	30574728	T	C	T>C	Not	t	a	a	U	ref_denovo	2001-06-14	female	Basenji	2121980204	6307576	110188189	34566905	79175	790688	4243960408	12615152	220376378	4476951938	69133810	158350	1581376	70873536
FAM006864	FAM006863	FAM006862	722	2017	20	29042850	A	G	T>C	Not	A	A	G	U	ref_denovo	2001-06-14	female	Basenji	2121980204	6307576	110188189	34566905	79175	790688	4243960408	12615152	220376378	4476951938	69133810	158350	1581376	70873536
FAM006864	FAM006863	FAM006862	722	2017	22	53265759	G	T	C>A	Not	G	A	G	U	ref_somatic	2001-06-14	female	Basenji	2121980204	6307576	110188189	34566905	79175	790688	4243960408	12615152	220376378	4476951938	69133810	158350	1581376	70873536
FAM006864	FAM006863	FAM006862	722	2017	23	14859592	T	G	T>G	Not	T	A	C	U	ref_denovo	2001-06-14	female	Basenji	2121980204	6307576	110188189	34566905	79175	790688	4243960408	12615152	220376378	4476951938	69133810	158350	1581376	70873536
FAM006864	FAM006863	FAM006862	722	2017	25	43112167	C	T	C>T	Not	c	a	t	U	ref_denovo	2001-06-14	female	Basenji	2121980204	6307576	110188189	34566905	79175	790688	4243960408	12615152	220376378	4476951938	69133810	158350	1581376	70873536
FAM006864	FAM006863	FAM006862	722	2017	27	6864676	A	G	T>C	Not	A	G	G	U	ref_denovo	2001-06-14	female	Basenji	2121980204	6307576	110188189	34566905	79175	790688	4243960408	12615152	220376378	4476951938	69133810	158350	1581376	70873536
FAM006864	FAM006863	FAM006862	722	2017	27	29284437	T	G	T>G	Not	T	G	A	U	ref_denovo	2001-06-14	female	Basenji	2121980204	6307576	110188189	34566905	79175	790688	4243960408	12615152	220376378	4476951938	69133810	158350	1581376	70873536
FAM006864	FAM006863	FAM006862	722	2017	36	18230378	G	A	C>T,CG	Not	G	C	T	U	ref_denovo	2001-06-14	female	Basenji	2121980204	6307576	110188189	34566905	79175	790688	4243960408	12615152	220376378	4476951938	69133810	158350	1581376	70873536
FAM006866	FAM006861	FAM006865	712	1414	1	35420728	G	A	C>T	Not	G	a	G	U	ref_denovo	2007-12-01	female	Basenji	2125957976	6329773	110392700	34414045	54865	790664	4251915952	12659546	220785400	4485360898	68828090	109730	1581328	70519148
FAM006866	FAM006861	FAM006865	712	1414	4	9062564	G	A	C>T,CG	Not	G	C	G	U	ref_denovo	2007-12-01	female	Basenji	2125957976	6329773	110392700	34414045	54865	790664	4251915952	12659546	220785400	4485360898	68828090	109730	1581328	70519148
FAM006866	FAM006861	FAM006865	712	1414	4	38899379	C	T	C>T	Not	C	G	C	U	ref_denovo	2007-12-01	female	Basenji	2125957976	6329773	110392700	34414045	54865	790664	4251915952	12659546	220785400	4485360898	68828090	109730	1581328	70519148
FAM006866	FAM006861	FAM006865	712	1414	6	75640445	C	T	C>T	Not	c	c	t	U	ref_denovo	2007-12-01	female	Basenji	2125957976	6329773	110392700	34414045	54865	790664	4251915952	12659546	220785400	4485360898	68828090	109730	1581328	70519148
FAM006866	FAM006861	FAM006865	712	1414	7	76051049	A	G	T>C	Not	A	G	T	U	ref_denovo	2007-12-01	female	Basenji	2125957976	6329773	110392700	34414045	54865	790664	4251915952	12659546	220785400	4485360898	68828090	109730	1581328	70519148
FAM006866	FAM006861	FAM006865	712	1414	9	30651415	G	A	C>T,CG	Not	g	c	c	U	ref_denovo	2007-12-01	female	Basenji	2125957976	6329773	110392700	34414045	54865	790664	4251915952	12659546	220785400	4485360898	68828090	109730	1581328	70519148
FAM006866	FAM006861	FAM006865	712	1414	19	37237779	T	A	T>A	Not	t	t	a	U	ref_denovo	2007-12-01	female	Basenji	2125957976	6329773	110392700	34414045	54865	790664	4251915952	12659546	220785400	4485360898	68828090	109730	1581328	70519148
FAM006866	FAM006861	FAM006865	712	1414	20	24586863	C	T	C>T	Not	C	A	C	U	ref_denovo	2007-12-01	female	Basenji	2125957976	6329773	110392700	34414045	54865	790664	4251915952	12659546	220785400	4485360898	68828090	109730	1581328	70519148
FAM006866	FAM006861	FAM006865	712	1414	22	13060276	T	C	T>C	Not	t	c	g	U	ref_denovo	2007-12-01	female	Basenji	2125957976	6329773	110392700	34414045	54865	790664	4251915952	12659546	220785400	4485360898	68828090	109730	1581328	70519148
FAM006866	FAM006861	FAM006865	712	1414	24	8595292	A	G	T>C	Not	A	A	A	U	ref_denovo	2007-12-01	female	Basenji	2125957976	6329773	110392700	34414045	54865	790664	4251915952	12659546	220785400	4485360898	68828090	109730	1581328	70519148
FAM006866	FAM006861	FAM006865	712	1414	25	11571877	C	T	C>T	Not	C	A	T	P	ref_denovo	2007-12-01	female	Basenji	2125957976	6329773	110392700	34414045	54865	790664	4251915952	12659546	220785400	4485360898	68828090	109730	1581328	70519148
FAM006866	FAM006861	FAM006865	712	1414	25	26139614	A	G	T>C	Not	a	t	t	U	ref_denovo	2007-12-01	female	Basenji	2125957976	6329773	110392700	34414045	54865	790664	4251915952	12659546	220785400	4485360898	68828090	109730	1581328	70519148
FAM006866	FAM006861	FAM006865	712	1414	25	50267638	C	T	C>T	Not	C	A	T	U	ref_denovo	2007-12-01	female	Basenji	2125957976	6329773	110392700	34414045	54865	790664	4251915952	12659546	220785400	4485360898	68828090	109730	1581328	70519148
FAM006866	FAM006861	FAM006865	712	1414	26	32515299	G	A	C>T	Not	G	T	T	U	ref_denovo	2007-12-01	female	Basenji	2125957976	6329773	110392700	34414045	54865	790664	4251915952	12659546	220785400	4485360898	68828090	109730	1581328	70519148
FAM006866	FAM006861	FAM006865	712	1414	28	19310477	G	A	C>T	Not	G	T	A	P	ref_denovo	2007-12-01	female	Basenji	2125957976	6329773	110392700	34414045	54865	790664	4251915952	12659546	220785400	4485360898	68828090	109730	1581328	70519148
FAM006866	FAM006861	FAM006865	712	1414	36	21349925	A	T	T>A	Not	A	G	C	U	ref_denovo	2007-12-01	female	Basenji	2125957976	6329773	110392700	34414045	54865	790664	4251915952	12659546	220785400	4485360898	68828090	109730	1581328	70519148
FAM006866	FAM006861	FAM006865	712	1414	36	22430926	C	T	C>T	Not	c	a	t	U	ref_denovo	2007-12-01	female	Basenji	2125957976	6329773	110392700	34414045	54865	790664	4251915952	12659546	220785400	4485360898	68828090	109730	1581328	70519148
FAM007872	FAM006863	FAM006862	722	2017	1	2846080	A	G	T>C	Not	A	G	T	U	ref_denovo	2001-06-14	female	Basenji	2121085406	6310856	110210937	32368961	75314	746432	4242170812	12621712	220421874	4475214398	64737922	150628	1492864	66381414
FAM007872	FAM006863	FAM006862	722	2017	1	55878190	G	C	C>G	Not	g	t	t	M	ref_denovo	2001-06-14	female	Basenji	2121085406	6310856	110210937	32368961	75314	746432	4242170812	12621712	220421874	4475214398	64737922	150628	1492864	66381414
FAM007872	FAM006863	FAM006862	722	2017	1	108740568	C	T	C>T	Not	C	C	A	U	ref_denovo	2001-06-14	female	Basenji	2121085406	6310856	110210937	32368961	75314	746432	4242170812	12621712	220421874	4475214398	64737922	150628	1492864	66381414
FAM007872	FAM006863	FAM006862	722	2017	3	2860201	C	T	C>T	Not	C	A	A	U	ref_denovo	2001-06-14	female	Basenji	2121085406	6310856	110210937	32368961	75314	746432	4242170812	12621712	220421874	4475214398	64737922	150628	1492864	66381414
FAM007872	FAM006863	FAM006862	722	2017	3	77223003	T	C	T>C	Not	T	G	A	M	ref_denovo	2001-06-14	female	Basenji	2121085406	6310856	110210937	32368961	75314	746432	4242170812	12621712	220421874	4475214398	64737922	150628	1492864	66381414
FAM007872	FAM006863	FAM006862	722	2017	4	39248161	G	A	C>T	Not	G	A	C	P	ref_denovo	2001-06-14	female	Basenji	2121085406	6310856	110210937	32368961	75314	746432	4242170812	12621712	220421874	4475214398	64737922	150628	1492864	66381414
FAM007872	FAM006863	FAM006862	722	2017	6	9508307	G	C	C>G	Not	g	a	a	U	ref_denovo	2001-06-14	female	Basenji	2121085406	6310856	110210937	32368961	75314	746432	4242170812	12621712	220421874	4475214398	64737922	150628	1492864	66381414
FAM007872	FAM006863	FAM006862	722	2017	6	38236874	C	T	C>T,CG	Not	C	A	G	U	ref_denovo	2001-06-14	female	Basenji	2121085406	6310856	110210937	32368961	75314	746432	4242170812	12621712	220421874	4475214398	64737922	150628	1492864	66381414
FAM007872	FAM006863	FAM006862	722	2017	7	33400580	T	A	T>A	Not	t	a	t	P	ref_denovo	2001-06-14	female	Basenji	2121085406	6310856	110210937	32368961	75314	746432	4242170812	12621712	220421874	4475214398	64737922	150628	1492864	66381414
FAM007872	FAM006863	FAM006862	722	2017	7	80746575	C	T	C>T	Not	C	C	C	U	ref_denovo	2001-06-14	female	Basenji	2121085406	6310856	110210937	32368961	75314	746432	4242170812	12621712	220421874	4475214398	64737922	150628	1492864	66381414
FAM007872	FAM006863	FAM006862	722	2017	9	51209586	A	G	T>C	Not	A	C	T	U	ref_denovo	2001-06-14	female	Basenji	2121085406	6310856	110210937	32368961	75314	746432	4242170812	12621712	220421874	4475214398	64737922	150628	1492864	66381414
FAM007872	FAM006863	FAM006862	722	2017	10	10415601	C	A	C>A	Not	C	T	T	U	ref_denovo	2001-06-14	female	Basenji	2121085406	6310856	110210937	32368961	75314	746432	4242170812	12621712	220421874	4475214398	64737922	150628	1492864	66381414
FAM007872	FAM006863	FAM006862	722	2017	10	19129916	G	A	C>T,CG	Not	g	c	g	U	ref_denovo	2001-06-14	female	Basenji	2121085406	6310856	110210937	32368961	75314	746432	4242170812	12621712	220421874	4475214398	64737922	150628	1492864	66381414
FAM007872	FAM006863	FAM006862	722	2017	10	63733065	G	C	C>G	Not	G	T	G	U	ref_denovo	2001-06-14	female	Basenji	2121085406	6310856	110210937	32368961	75314	746432	4242170812	12621712	220421874	4475214398	64737922	150628	1492864	66381414
FAM007872	FAM006863	FAM006862	722	2017	12	20760231	G	C	C>G	Not	G	T	A	U	ref_denovo	2001-06-14	female	Basenji	2121085406	6310856	110210937	32368961	75314	746432	4242170812	12621712	220421874	4475214398	64737922	150628	1492864	66381414
FAM007872	FAM006863	FAM006862	722	2017	13	45835527	A	G	T>C	Not	A	A	A	U	ref_denovo	2001-06-14	female	Basenji	2121085406	6310856	110210937	32368961	75314	746432	4242170812	12621712	220421874	4475214398	64737922	150628	1492864	66381414
FAM007872	FAM006863	FAM006862	722	2017	14	18641850	T	A	T>A	Not	T	A	A	U	ref_denovo	2001-06-14	female	Basenji	2121085406	6310856	110210937	32368961	75314	746432	4242170812	12621712	220421874	4475214398	64737922	150628	1492864	66381414
FAM007872	FAM006863	FAM006862	722	2017	15	7661891	G	A	C>T,CG	CGisland	G	C	C	U	ref_denovo	2001-06-14	female	Basenji	2121085406	6310856	110210937	32368961	75314	746432	4242170812	12621712	220421874	4475214398	64737922	150628	1492864	66381414
FAM007872	FAM006863	FAM006862	722	2017	16	25045750	T	A	T>A	Not	t	t	t	P	ref_denovo	2001-06-14	female	Basenji	2121085406	6310856	110210937	32368961	75314	746432	4242170812	12621712	220421874	4475214398	64737922	150628	1492864	66381414
FAM007872	FAM006863	FAM006862	722	2017	17	51227559	C	T	C>T,CG	Not	C	T	G	P	ref_denovo	2001-06-14	female	Basenji	2121085406	6310856	110210937	32368961	75314	746432	4242170812	12621712	220421874	4475214398	64737922	150628	1492864	66381414
FAM007872	FAM006863	FAM006862	722	2017	21	3796081	A	G	T>C	Not	a	t	a	U	ref_denovo	2001-06-14	female	Basenji	2121085406	6310856	110210937	32368961	75314	746432	4242170812	12621712	220421874	4475214398	64737922	150628	1492864	66381414
FAM007872	FAM006863	FAM006862	722	2017	23	16791742	C	T	C>T	Not	C	A	T	U	ref_denovo	2001-06-14	female	Basenji	2121085406	6310856	110210937	32368961	75314	746432	4242170812	12621712	220421874	4475214398	64737922	150628	1492864	66381414
FAM007872	FAM006863	FAM006862	722	2017	23	47573853	T	C	T>C	Not	T	T	G	U	ref_denovo	2001-06-14	female	Basenji	2121085406	6310856	110210937	32368961	75314	746432	4242170812	12621712	220421874	4475214398	64737922	150628	1492864	66381414
FAM007872	FAM006863	FAM006862	722	2017	35	1731923	C	T	C>T,CG	Not	C	A	G	U	ref_denovo	2001-06-14	female	Basenji	2121085406	6310856	110210937	32368961	75314	746432	4242170812	12621712	220421874	4475214398	64737922	150628	1492864	66381414
FAM007873	FAM006863	FAM006862	722	2017	1	58257594	T	C	T>C	Not	t	a	a	#N/A	#N/A	2001-06-14	male	Basenji	2122243715	6287581	109954124	33538274	39918	772797	4244487430	12575162	109954124	4367016716	67076548	79836	772797	67929181
FAM007873	FAM006863	FAM006862	722	2017	2	25872132	A	T	T>A	Not	a	a	c	#N/A	#N/A	2001-06-14	male	Basenji	2122243715	6287581	109954124	33538274	39918	772797	4244487430	12575162	109954124	4367016716	67076548	79836	772797	67929181
FAM007873	FAM006863	FAM006862	722	2017	3	33057740	C	T	C>T	Not	C	T	T	#N/A	#N/A	2001-06-14	male	Basenji	2122243715	6287581	109954124	33538274	39918	772797	4244487430	12575162	109954124	4367016716	67076548	79836	772797	67929181
FAM007873	FAM006863	FAM006862	722	2017	5	72932196	C	T	C>T	Not	C	T	A	#N/A	#N/A	2001-06-14	male	Basenji	2122243715	6287581	109954124	33538274	39918	772797	4244487430	12575162	109954124	4367016716	67076548	79836	772797	67929181
FAM007873	FAM006863	FAM006862	722	2017	7	46356499	C	T	C>T	Not	C	C	C	#N/A	#N/A	2001-06-14	male	Basenji	2122243715	6287581	109954124	33538274	39918	772797	4244487430	12575162	109954124	4367016716	67076548	79836	772797	67929181
FAM007873	FAM006863	FAM006862	722	2017	8	10608638	C	T	C>T	Not	C	G	A	#N/A	#N/A	2001-06-14	male	Basenji	2122243715	6287581	109954124	33538274	39918	772797	4244487430	12575162	109954124	4367016716	67076548	79836	772797	67929181
FAM007873	FAM006863	FAM006862	722	2017	9	4148065	G	A	C>T,CG	Not	G	C	G	#N/A	#N/A	2001-06-14	male	Basenji	2122243715	6287581	109954124	33538274	39918	772797	4244487430	12575162	109954124	4367016716	67076548	79836	772797	67929181
FAM007873	FAM006863	FAM006862	722	2017	9	38106496	G	A	C>T	Not	G	T	T	#N/A	#N/A	2001-06-14	male	Basenji	2122243715	6287581	109954124	33538274	39918	772797	4244487430	12575162	109954124	4367016716	67076548	79836	772797	67929181
FAM007873	FAM006863	FAM006862	722	2017	10	64972365	C	T	C>T	Not	c	t	A	#N/A	#N/A	2001-06-14	male	Basenji	2122243715	6287581	109954124	33538274	39918	772797	4244487430	12575162	109954124	4367016716	67076548	79836	772797	67929181
FAM007873	FAM006863	FAM006862	722	2017	11	49294374	A	C	T>G	Not	A	A	A	#N/A	#N/A	2001-06-14	male	Basenji	2122243715	6287581	109954124	33538274	39918	772797	4244487430	12575162	109954124	4367016716	67076548	79836	772797	67929181
FAM007873	FAM006863	FAM006862	722	2017	12	40758211	G	C	C>G	Not	G	C	T	#N/A	#N/A	2001-06-14	male	Basenji	2122243715	6287581	109954124	33538274	39918	772797	4244487430	12575162	109954124	4367016716	67076548	79836	772797	67929181
FAM007873	FAM006863	FAM006862	722	2017	13	42217899	A	G	T>C	Not	a	a	a	#N/A	#N/A	2001-06-14	male	Basenji	2122243715	6287581	109954124	33538274	39918	772797	4244487430	12575162	109954124	4367016716	67076548	79836	772797	67929181
FAM007873	FAM006863	FAM006862	722	2017	16	27849434	C	T	C>T,CG	Not	C	T	G	#N/A	#N/A	2001-06-14	male	Basenji	2122243715	6287581	109954124	33538274	39918	772797	4244487430	12575162	109954124	4367016716	67076548	79836	772797	67929181
FAM007873	FAM006863	FAM006862	722	2017	19	30882287	G	A	C>T	Not	G	T	A	#N/A	#N/A	2001-06-14	male	Basenji	2122243715	6287581	109954124	33538274	39918	772797	4244487430	12575162	109954124	4367016716	67076548	79836	772797	67929181
FAM007873	FAM006863	FAM006862	722	2017	19	44390989	T	A	T>A	Not	T	G	T	#N/A	#N/A	2001-06-14	male	Basenji	2122243715	6287581	109954124	33538274	39918	772797	4244487430	12575162	109954124	4367016716	67076548	79836	772797	67929181
FAM007873	FAM006863	FAM006862	722	2017	21	2590923	C	T	C>T,CG	Not	C	G	G	#N/A	#N/A	2001-06-14	male	Basenji	2122243715	6287581	109954124	33538274	39918	772797	4244487430	12575162	109954124	4367016716	67076548	79836	772797	67929181
FAM007873	FAM006863	FAM006862	722	2017	27	38202814	G	C	C>G	Not	G	c	C	#N/A	#N/A	2001-06-14	male	Basenji	2122243715	6287581	109954124	33538274	39918	772797	4244487430	12575162	109954124	4367016716	67076548	79836	772797	67929181
FAM007873	FAM006863	FAM006862	722	2017	29	5140730	G	A	C>T	Not	G	A	A	#N/A	#N/A	2001-06-14	male	Basenji	2122243715	6287581	109954124	33538274	39918	772797	4244487430	12575162	109954124	4367016716	67076548	79836	772797	67929181
FAM007873	FAM006863	FAM006862	722	2017	31	32205599	C	T	C>T,CG	Not	C	T	G	#N/A	#N/A	2001-06-14	male	Basenji	2122243715	6287581	109954124	33538274	39918	772797	4244487430	12575162	109954124	4367016716	67076548	79836	772797	67929181
FAM007873	FAM006863	FAM006862	722	2017	36	3886009	G	T	C>A	Not	G	G	C	#N/A	#N/A	2001-06-14	male	Basenji	2122243715	6287581	109954124	33538274	39918	772797	4244487430	12575162	109954124	4367016716	67076548	79836	772797	67929181
FAM007874	FAM006860	FAM006864	727	1649	2	64300397	T	C	T>C	Not	t	g	a	P	ref_denovo	2005-12-19	male	Basenji	2113992697	6254137	109831188	34443463	39439	788179	4227985394	12508274	109831188	4350324856	68886926	78878	788179	69753983
FAM007874	FAM006860	FAM006864	727	1649	2	66095896	G	A	C>T,CG	Not	G	C	G	M	ref_denovo	2005-12-19	male	Basenji	2113992697	6254137	109831188	34443463	39439	788179	4227985394	12508274	109831188	4350324856	68886926	78878	788179	69753983
FAM007874	FAM006860	FAM006864	727	1649	3	59470395	G	A	C>T	Not	G	G	G	U	ref_denovo	2005-12-19	male	Basenji	2113992697	6254137	109831188	34443463	39439	788179	4227985394	12508274	109831188	4350324856	68886926	78878	788179	69753983
FAM007874	FAM006860	FAM006864	727	1649	7	31370977	G	C	C>G	Not	G	C	A	U	ref_denovo	2005-12-19	male	Basenji	2113992697	6254137	109831188	34443463	39439	788179	4227985394	12508274	109831188	4350324856	68886926	78878	788179	69753983
FAM007874	FAM006860	FAM006864	727	1649	8	64200225	A	T	T>A	Not	A	G	t	U	ref_denovo	2005-12-19	male	Basenji	2113992697	6254137	109831188	34443463	39439	788179	4227985394	12508274	109831188	4350324856	68886926	78878	788179	69753983
FAM007874	FAM006860	FAM006864	727	1649	13	42819304	C	T	C>T,CG	Not	C	T	G	U	ref_denovo	2005-12-19	male	Basenji	2113992697	6254137	109831188	34443463	39439	788179	4227985394	12508274	109831188	4350324856	68886926	78878	788179	69753983
FAM007874	FAM006860	FAM006864	727	1649	16	723208	G	A	C>T,CG	CGisland	G	C	G	U	ref_denovo	2005-12-19	male	Basenji	2113992697	6254137	109831188	34443463	39439	788179	4227985394	12508274	109831188	4350324856	68886926	78878	788179	69753983
FAM007874	FAM006860	FAM006864	727	1649	18	36643900	A	C	T>G	Not	a	a	a	U	ref_denovo	2005-12-19	male	Basenji	2113992697	6254137	109831188	34443463	39439	788179	4227985394	12508274	109831188	4350324856	68886926	78878	788179	69753983
FAM007874	FAM006860	FAM006864	727	1649	19	18595577	C	T	C>T	Not	c	g	a	U	ref_denovo	2005-12-19	male	Basenji	2113992697	6254137	109831188	34443463	39439	788179	4227985394	12508274	109831188	4350324856	68886926	78878	788179	69753983
FAM007874	FAM006860	FAM006864	727	1649	22	59610598	C	G	C>G	Not	C	G	C	P	ref_denovo	2005-12-19	male	Basenji	2113992697	6254137	109831188	34443463	39439	788179	4227985394	12508274	109831188	4350324856	68886926	78878	788179	69753983
FAM007874	FAM006860	FAM006864	727	1649	23	40805673	T	A	T>A	Not	t	t	a	P	ref_denovo	2005-12-19	male	Basenji	2113992697	6254137	109831188	34443463	39439	788179	4227985394	12508274	109831188	4350324856	68886926	78878	788179	69753983
FAM007874	FAM006860	FAM006864	727	1649	29	4101160	C	T	C>T	Not	C	T	A	U	ref_denovo	2005-12-19	male	Basenji	2113992697	6254137	109831188	34443463	39439	788179	4227985394	12508274	109831188	4350324856	68886926	78878	788179	69753983
FAM007874	FAM006860	FAM006864	727	1649	34	35070974	G	A	C>T	Not	G	T	T	U	ref_denovo	2005-12-19	male	Basenji	2113992697	6254137	109831188	34443463	39439	788179	4227985394	12508274	109831188	4350324856	68886926	78878	788179	69753983
FAM007874	FAM006860	FAM006864	727	1649	35	21563562	A	G	T>C	Not	a	a	t	M	ref_denovo	2005-12-19	male	Basenji	2113992697	6254137	109831188	34443463	39439	788179	4227985394	12508274	109831188	4350324856	68886926	78878	788179	69753983
FAM006870	FAM006872	FAM006871	692	1092	3	79555126	A	G	T>C	Not	A	G	G	M	ref_denovo	2011-05-30	female	Basset Griffon Vendéen, grand	2128967979	6302000	110317185	34682809	148715	800054	4257935958	12604000	220634370	4491174328	69365618	297430	1600108	71263156
FAM006870	FAM006872	FAM006871	692	1092	4	11502796	G	A	C>T	Not	g	t	t	P	ref_denovo	2011-05-30	female	Basset Griffon Vendéen, grand	2128967979	6302000	110317185	34682809	148715	800054	4257935958	12604000	220634370	4491174328	69365618	297430	1600108	71263156
FAM006870	FAM006872	FAM006871	692	1092	4	27163690	C	T	C>T	Not	c	a	c	U	ref_denovo	2011-05-30	female	Basset Griffon Vendéen, grand	2128967979	6302000	110317185	34682809	148715	800054	4257935958	12604000	220634370	4491174328	69365618	297430	1600108	71263156
FAM006870	FAM006872	FAM006871	692	1092	4	72517065	A	T	T>A	Not	A	G	T	P	ref_denovo	2011-05-30	female	Basset Griffon Vendéen, grand	2128967979	6302000	110317185	34682809	148715	800054	4257935958	12604000	220634370	4491174328	69365618	297430	1600108	71263156
FAM006870	FAM006872	FAM006871	692	1092	6	67444922	C	T	C>T	Not	C	A	A	P	ref_denovo	2011-05-30	female	Basset Griffon Vendéen, grand	2128967979	6302000	110317185	34682809	148715	800054	4257935958	12604000	220634370	4491174328	69365618	297430	1600108	71263156
FAM006870	FAM006872	FAM006871	692	1092	10	19577082	T	G	T>G	Not	T	T	G	M	ref_denovo	2011-05-30	female	Basset Griffon Vendéen, grand	2128967979	6302000	110317185	34682809	148715	800054	4257935958	12604000	220634370	4491174328	69365618	297430	1600108	71263156
FAM006870	FAM006872	FAM006871	692	1092	10	23689419	A	G	T>C	Not	A	C	T	U	ref_denovo	2011-05-30	female	Basset Griffon Vendéen, grand	2128967979	6302000	110317185	34682809	148715	800054	4257935958	12604000	220634370	4491174328	69365618	297430	1600108	71263156
FAM006870	FAM006872	FAM006871	692	1092	12	40417291	C	T	C>T	Not	C	G	C	U	ref_denovo	2011-05-30	female	Basset Griffon Vendéen, grand	2128967979	6302000	110317185	34682809	148715	800054	4257935958	12604000	220634370	4491174328	69365618	297430	1600108	71263156
FAM006870	FAM006872	FAM006871	692	1092	12	69491231	C	T	C>T,CG	Not	c	g	g	U	ref_denovo	2011-05-30	female	Basset Griffon Vendéen, grand	2128967979	6302000	110317185	34682809	148715	800054	4257935958	12604000	220634370	4491174328	69365618	297430	1600108	71263156
FAM006870	FAM006872	FAM006871	692	1092	13	12615801	A	G	T>C	Not	A	T	T	U	ref_denovo	2011-05-30	female	Basset Griffon Vendéen, grand	2128967979	6302000	110317185	34682809	148715	800054	4257935958	12604000	220634370	4491174328	69365618	297430	1600108	71263156
FAM006870	FAM006872	FAM006871	692	1092	15	47693274	A	G	T>C	Not	A	T	A	U	ref_denovo	2011-05-30	female	Basset Griffon Vendéen, grand	2128967979	6302000	110317185	34682809	148715	800054	4257935958	12604000	220634370	4491174328	69365618	297430	1600108	71263156
FAM006870	FAM006872	FAM006871	692	1092	17	51137318	C	T	C>T	Not	C	T	T	U	ref_denovo	2011-05-30	female	Basset Griffon Vendéen, grand	2128967979	6302000	110317185	34682809	148715	800054	4257935958	12604000	220634370	4491174328	69365618	297430	1600108	71263156
FAM006870	FAM006872	FAM006871	692	1092	18	36006485	G	C	C>G	Not	g	a	a	U	ref_somatic	2011-05-30	female	Basset Griffon Vendéen, grand	2128967979	6302000	110317185	34682809	148715	800054	4257935958	12604000	220634370	4491174328	69365618	297430	1600108	71263156
FAM006870	FAM006872	FAM006871	692	1092	20	9253694	G	T	C>A	Not	G	C	T	U	ref_denovo	2011-05-30	female	Basset Griffon Vendéen, grand	2128967979	6302000	110317185	34682809	148715	800054	4257935958	12604000	220634370	4491174328	69365618	297430	1600108	71263156
FAM006870	FAM006872	FAM006871	692	1092	21	24801874	T	C	T>C	Not	t	a	g	P	ref_denovo	2011-05-30	female	Basset Griffon Vendéen, grand	2128967979	6302000	110317185	34682809	148715	800054	4257935958	12604000	220634370	4491174328	69365618	297430	1600108	71263156
FAM006870	FAM006872	FAM006871	692	1092	22	31036223	C	T	C>T	Not	C	A	A	U	ref_denovo	2011-05-30	female	Basset Griffon Vendéen, grand	2128967979	6302000	110317185	34682809	148715	800054	4257935958	12604000	220634370	4491174328	69365618	297430	1600108	71263156
FAM006870	FAM006872	FAM006871	692	1092	22	48103767	T	A	T>A	Not	t	t	a	P	ref_denovo	2011-05-30	female	Basset Griffon Vendéen, grand	2128967979	6302000	110317185	34682809	148715	800054	4257935958	12604000	220634370	4491174328	69365618	297430	1600108	71263156
FAM006870	FAM006872	FAM006871	692	1092	30	10455533	T	A	T>A	Not	T	A	C	U	ref_denovo	2011-05-30	female	Basset Griffon Vendéen, grand	2128967979	6302000	110317185	34682809	148715	800054	4257935958	12604000	220634370	4491174328	69365618	297430	1600108	71263156
FAM006871	FAM006869	FAM006873	491	1606	1	79989063	C	T	C>T	Not	C	A	C	U	ref_denovo	2008-06-02	female	Basset Griffon Vendéen, grand	2128285103	6296387	109764276	34101905	179751	787016	4256570206	12592774	219528552	4488691532	68203810	359502	1574032	70137344
FAM006871	FAM006869	FAM006873	491	1606	2	1675161	A	T	T>A	Not	a	t	a	M	ref_denovo	2008-06-02	female	Basset Griffon Vendéen, grand	2128285103	6296387	109764276	34101905	179751	787016	4256570206	12592774	219528552	4488691532	68203810	359502	1574032	70137344
FAM006871	FAM006869	FAM006873	491	1606	3	40455690	G	C	C>G	Not	G	A	T	U	ref_denovo	2008-06-02	female	Basset Griffon Vendéen, grand	2128285103	6296387	109764276	34101905	179751	787016	4256570206	12592774	219528552	4488691532	68203810	359502	1574032	70137344
FAM006871	FAM006869	FAM006873	491	1606	6	23643158	C	T	C>T,CG	Not	C	T	G	U	ref_denovo	2008-06-02	female	Basset Griffon Vendéen, grand	2128285103	6296387	109764276	34101905	179751	787016	4256570206	12592774	219528552	4488691532	68203810	359502	1574032	70137344
FAM006871	FAM006869	FAM006873	491	1606	8	29770220	C	T	C>T	Not	c	t	a	U	ref_denovo	2008-06-02	female	Basset Griffon Vendéen, grand	2128285103	6296387	109764276	34101905	179751	787016	4256570206	12592774	219528552	4488691532	68203810	359502	1574032	70137344
FAM006871	FAM006869	FAM006873	491	1606	8	35048026	G	A	C>T	Not	G	G	A	U	ref_denovo	2008-06-02	female	Basset Griffon Vendéen, grand	2128285103	6296387	109764276	34101905	179751	787016	4256570206	12592774	219528552	4488691532	68203810	359502	1574032	70137344
FAM006871	FAM006869	FAM006873	491	1606	9	24673814	C	T	C>T	Not	c	g	c	U	ref_denovo	2008-06-02	female	Basset Griffon Vendéen, grand	2128285103	6296387	109764276	34101905	179751	787016	4256570206	12592774	219528552	4488691532	68203810	359502	1574032	70137344
FAM006871	FAM006869	FAM006873	491	1606	10	20189256	G	A	C>T,CG	Not	G	C	T	U	ref_somatic	2008-06-02	female	Basset Griffon Vendéen, grand	2128285103	6296387	109764276	34101905	179751	787016	4256570206	12592774	219528552	4488691532	68203810	359502	1574032	70137344
FAM006871	FAM006869	FAM006873	491	1606	10	38084228	T	C	T>C	Not	T	A	T	P	ref_denovo	2008-06-02	female	Basset Griffon Vendéen, grand	2128285103	6296387	109764276	34101905	179751	787016	4256570206	12592774	219528552	4488691532	68203810	359502	1574032	70137344
FAM006871	FAM006869	FAM006873	491	1606	11	17766408	C	T	C>T	Not	C	G	T	U	ref_denovo	2008-06-02	female	Basset Griffon Vendéen, grand	2128285103	6296387	109764276	34101905	179751	787016	4256570206	12592774	219528552	4488691532	68203810	359502	1574032	70137344
FAM006871	FAM006869	FAM006873	491	1606	11	29201839	G	T	C>A	Not	G	A	C	U	ref_denovo	2008-06-02	female	Basset Griffon Vendéen, grand	2128285103	6296387	109764276	34101905	179751	787016	4256570206	12592774	219528552	4488691532	68203810	359502	1574032	70137344
FAM006871	FAM006869	FAM006873	491	1606	11	48128794	C	A	C>A	Not	C	C	A	U	ref_denovo	2008-06-02	female	Basset Griffon Vendéen, grand	2128285103	6296387	109764276	34101905	179751	787016	4256570206	12592774	219528552	4488691532	68203810	359502	1574032	70137344
FAM006871	FAM006869	FAM006873	491	1606	11	52980275	C	T	C>T	Not	C	G	A	U	ref_denovo	2008-06-02	female	Basset Griffon Vendéen, grand	2128285103	6296387	109764276	34101905	179751	787016	4256570206	12592774	219528552	4488691532	68203810	359502	1574032	70137344
FAM006871	FAM006869	FAM006873	491	1606	12	67677952	C	T	C>T	Not	C	G	T	U	ref_denovo	2008-06-02	female	Basset Griffon Vendéen, grand	2128285103	6296387	109764276	34101905	179751	787016	4256570206	12592774	219528552	4488691532	68203810	359502	1574032	70137344
FAM006871	FAM006869	FAM006873	491	1606	15	63023749	G	A	C>T	Not	g	g	g	U	ref_denovo	2008-06-02	female	Basset Griffon Vendéen, grand	2128285103	6296387	109764276	34101905	179751	787016	4256570206	12592774	219528552	4488691532	68203810	359502	1574032	70137344
FAM006871	FAM006869	FAM006873	491	1606	16	14797860	A	G	T>C	Not	A	T	G	P	ref_denovo	2008-06-02	female	Basset Griffon Vendéen, grand	2128285103	6296387	109764276	34101905	179751	787016	4256570206	12592774	219528552	4488691532	68203810	359502	1574032	70137344
FAM006871	FAM006869	FAM006873	491	1606	17	693211	C	T	C>T,CG	CGisland	c	c	g	U	ref_denovo	2008-06-02	female	Basset Griffon Vendéen, grand	2128285103	6296387	109764276	34101905	179751	787016	4256570206	12592774	219528552	4488691532	68203810	359502	1574032	70137344
FAM006871	FAM006869	FAM006873	491	1606	17	10544822	G	A	C>T	Not	G	T	T	U	ref_denovo	2008-06-02	female	Basset Griffon Vendéen, grand	2128285103	6296387	109764276	34101905	179751	787016	4256570206	12592774	219528552	4488691532	68203810	359502	1574032	70137344
FAM006871	FAM006869	FAM006873	491	1606	19	30201522	G	A	C>T	Not	g	a	a	U	ref_denovo	2008-06-02	female	Basset Griffon Vendéen, grand	2128285103	6296387	109764276	34101905	179751	787016	4256570206	12592774	219528552	4488691532	68203810	359502	1574032	70137344
FAM006871	FAM006869	FAM006873	491	1606	21	9216597	G	A	C>T	Not	G	G	G	U	ref_denovo	2008-06-02	female	Basset Griffon Vendéen, grand	2128285103	6296387	109764276	34101905	179751	787016	4256570206	12592774	219528552	4488691532	68203810	359502	1574032	70137344
FAM006871	FAM006869	FAM006873	491	1606	21	18692001	G	A	C>T	Not	G	G	G	U	ref_denovo	2008-06-02	female	Basset Griffon Vendéen, grand	2128285103	6296387	109764276	34101905	179751	787016	4256570206	12592774	219528552	4488691532	68203810	359502	1574032	70137344
FAM006871	FAM006869	FAM006873	491	1606	22	36370215	G	A	C>T	Not	g	t	t	U	ref_denovo	2008-06-02	female	Basset Griffon Vendéen, grand	2128285103	6296387	109764276	34101905	179751	787016	4256570206	12592774	219528552	4488691532	68203810	359502	1574032	70137344
FAM006871	FAM006869	FAM006873	491	1606	23	24396667	G	A	C>T	Not	g	g	g	U	ref_denovo	2008-06-02	female	Basset Griffon Vendéen, grand	2128285103	6296387	109764276	34101905	179751	787016	4256570206	12592774	219528552	4488691532	68203810	359502	1574032	70137344
FAM006871	FAM006869	FAM006873	491	1606	27	41764914	A	G	T>C	Not	A	C	G	U	ref_denovo	2008-06-02	female	Basset Griffon Vendéen, grand	2128285103	6296387	109764276	34101905	179751	787016	4256570206	12592774	219528552	4488691532	68203810	359502	1574032	70137344
FAM006871	FAM006869	FAM006873	491	1606	30	6565346	C	G	C>G	Not	C	A	A	U	ref_denovo	2008-06-02	female	Basset Griffon Vendéen, grand	2128285103	6296387	109764276	34101905	179751	787016	4256570206	12592774	219528552	4488691532	68203810	359502	1574032	70137344
FAM006871	FAM006869	FAM006873	491	1606	33	7522086	A	C	T>G	Not	A	C	A	U	ref_denovo	2008-06-02	female	Basset Griffon Vendéen, grand	2128285103	6296387	109764276	34101905	179751	787016	4256570206	12592774	219528552	4488691532	68203810	359502	1574032	70137344
FAM006871	FAM006869	FAM006873	491	1606	36	21345086	G	A	C>T,CG	Not	G	C	T	U	ref_denovo	2008-06-02	female	Basset Griffon Vendéen, grand	2128285103	6296387	109764276	34101905	179751	787016	4256570206	12592774	219528552	4488691532	68203810	359502	1574032	70137344
FAM006871	FAM006869	FAM006873	491	1606	38	9216338	C	T	C>T	Not	c	a	t	P	ref_denovo	2008-06-02	female	Basset Griffon Vendéen, grand	2128285103	6296387	109764276	34101905	179751	787016	4256570206	12592774	219528552	4488691532	68203810	359502	1574032	70137344
FAM006873	FAM006867	FAM006868	2140	1780	2	80670931	G	A	C>T,CG	CGisland	G	C	G	M	ref_denovo	2004-01-09	female	Basset Griffon Vendéen, grand	2131506455	6338161	110719349	34614449	177044	798962	4263012910	12676322	221438698	4497127930	69228898	354088	1597924	71180910
FAM006873	FAM006867	FAM006868	2140	1780	4	27130020	C	T	C>T	Not	c	c	c	U	ref_denovo	2004-01-09	female	Basset Griffon Vendéen, grand	2131506455	6338161	110719349	34614449	177044	798962	4263012910	12676322	221438698	4497127930	69228898	354088	1597924	71180910
FAM006873	FAM006867	FAM006868	2140	1780	4	48514152	G	A	C>T	Not	G	G	G	U	ref_denovo	2004-01-09	female	Basset Griffon Vendéen, grand	2131506455	6338161	110719349	34614449	177044	798962	4263012910	12676322	221438698	4497127930	69228898	354088	1597924	71180910
FAM006873	FAM006867	FAM006868	2140	1780	6	52287450	T	A	T>A	Not	T	C	A	U	ref_denovo	2004-01-09	female	Basset Griffon Vendéen, grand	2131506455	6338161	110719349	34614449	177044	798962	4263012910	12676322	221438698	4497127930	69228898	354088	1597924	71180910
FAM006873	FAM006867	FAM006868	2140	1780	10	45142814	C	T	C>T,CG	Not	c	g	g	P	ref_denovo	2004-01-09	female	Basset Griffon Vendéen, grand	2131506455	6338161	110719349	34614449	177044	798962	4263012910	12676322	221438698	4497127930	69228898	354088	1597924	71180910
FAM006873	FAM006867	FAM006868	2140	1780	12	1471528	C	A	C>A	Not	c	a	c	U	ref_denovo	2004-01-09	female	Basset Griffon Vendéen, grand	2131506455	6338161	110719349	34614449	177044	798962	4263012910	12676322	221438698	4497127930	69228898	354088	1597924	71180910
FAM006873	FAM006867	FAM006868	2140	1780	15	11989982	C	T	C>T	Not	C	A	A	P	ref_denovo	2004-01-09	female	Basset Griffon Vendéen, grand	2131506455	6338161	110719349	34614449	177044	798962	4263012910	12676322	221438698	4497127930	69228898	354088	1597924	71180910
FAM006873	FAM006867	FAM006868	2140	1780	17	8872823	C	A	C>A	Not	C	A	A	U	ref_denovo	2004-01-09	female	Basset Griffon Vendéen, grand	2131506455	6338161	110719349	34614449	177044	798962	4263012910	12676322	221438698	4497127930	69228898	354088	1597924	71180910
FAM006873	FAM006867	FAM006868	2140	1780	25	51589508	G	A	C>T,CG	Not	G	C	G	P	ref_denovo	2004-01-09	female	Basset Griffon Vendéen, grand	2131506455	6338161	110719349	34614449	177044	798962	4263012910	12676322	221438698	4497127930	69228898	354088	1597924	71180910
FAM006873	FAM006867	FAM006868	2140	1780	28	3650278	C	T	C>T	Not	C	T	A	U	ref_denovo	2004-01-09	female	Basset Griffon Vendéen, grand	2131506455	6338161	110719349	34614449	177044	798962	4263012910	12676322	221438698	4497127930	69228898	354088	1597924	71180910
FAM006873	FAM006867	FAM006868	2140	1780	28	13560243	T	G	T>G	Not	t	t	c	U	ref_denovo	2004-01-09	female	Basset Griffon Vendéen, grand	2131506455	6338161	110719349	34614449	177044	798962	4263012910	12676322	221438698	4497127930	69228898	354088	1597924	71180910
FAM006873	FAM006867	FAM006868	2140	1780	29	7487306	G	A	C>T	Not	G	T	G	U	ref_denovo	2004-01-09	female	Basset Griffon Vendéen, grand	2131506455	6338161	110719349	34614449	177044	798962	4263012910	12676322	221438698	4497127930	69228898	354088	1597924	71180910
FAM006873	FAM006867	FAM006868	2140	1780	33	29858147	A	T	T>A	Not	A	T	T	M	ref_denovo	2004-01-09	female	Basset Griffon Vendéen, grand	2131506455	6338161	110719349	34614449	177044	798962	4263012910	12676322	221438698	4497127930	69228898	354088	1597924	71180910
FAM006873	FAM006867	FAM006868	2140	1780	34	30911047	C	T	C>T	Not	C	T	T	P	ref_denovo	2004-01-09	female	Basset Griffon Vendéen, grand	2131506455	6338161	110719349	34614449	177044	798962	4263012910	12676322	221438698	4497127930	69228898	354088	1597924	71180910
FAM006873	FAM006867	FAM006868	2140	1780	35	5856286	G	A	C>T	Not	G	T	T	P	ref_denovo	2004-01-09	female	Basset Griffon Vendéen, grand	2131506455	6338161	110719349	34614449	177044	798962	4263012910	12676322	221438698	4497127930	69228898	354088	1597924	71180910
FAM007875	FAM006869	FAM006873	491	1606	1	31400726	C	T	C>T,CG	Not	C	A	G	U	ref_denovo	2008-06-02	female	Basset Griffon Vendéen, grand	2127743796	6318110	109771615	33744653	175461	773069	4255487592	12636220	219543230	4487667042	67489306	350922	1546138	69386366
FAM007875	FAM006869	FAM006873	491	1606	1	74789753	C	T	C>T	Not	C	T	C	U	ref_denovo	2008-06-02	female	Basset Griffon Vendéen, grand	2127743796	6318110	109771615	33744653	175461	773069	4255487592	12636220	219543230	4487667042	67489306	350922	1546138	69386366
FAM007875	FAM006869	FAM006873	491	1606	6	8595134	C	T	C>T	Not	C	A	T	U	ref_denovo	2008-06-02	female	Basset Griffon Vendéen, grand	2127743796	6318110	109771615	33744653	175461	773069	4255487592	12636220	219543230	4487667042	67489306	350922	1546138	69386366
FAM007875	FAM006869	FAM006873	491	1606	11	9942790	G	A	C>T	Not	G	A	A	P	ref_denovo	2008-06-02	female	Basset Griffon Vendéen, grand	2127743796	6318110	109771615	33744653	175461	773069	4255487592	12636220	219543230	4487667042	67489306	350922	1546138	69386366
FAM007875	FAM006869	FAM006873	491	1606	11	14148220	C	T	C>T,CG	Not	C	T	G	U	ref_denovo	2008-06-02	female	Basset Griffon Vendéen, grand	2127743796	6318110	109771615	33744653	175461	773069	4255487592	12636220	219543230	4487667042	67489306	350922	1546138	69386366
FAM007875	FAM006869	FAM006873	491	1606	11	37539887	T	A	T>A	Not	T	A	T	P	ref_denovo	2008-06-02	female	Basset Griffon Vendéen, grand	2127743796	6318110	109771615	33744653	175461	773069	4255487592	12636220	219543230	4487667042	67489306	350922	1546138	69386366
FAM007875	FAM006869	FAM006873	491	1606	12	41577178	C	T	C>T	Not	C	C	T	P	ref_denovo	2008-06-02	female	Basset Griffon Vendéen, grand	2127743796	6318110	109771615	33744653	175461	773069	4255487592	12636220	219543230	4487667042	67489306	350922	1546138	69386366
FAM007875	FAM006869	FAM006873	491	1606	13	8192199	G	A	C>T	Not	g	t	c	U	ref_denovo	2008-06-02	female	Basset Griffon Vendéen, grand	2127743796	6318110	109771615	33744653	175461	773069	4255487592	12636220	219543230	4487667042	67489306	350922	1546138	69386366
FAM007875	FAM006869	FAM006873	491	1606	13	25308005	G	A	C>T	Not	G	T	A	U	ref_denovo	2008-06-02	female	Basset Griffon Vendéen, grand	2127743796	6318110	109771615	33744653	175461	773069	4255487592	12636220	219543230	4487667042	67489306	350922	1546138	69386366
FAM007875	FAM006869	FAM006873	491	1606	13	28008348	C	T	C>T	Not	C	C	A	U	ref_denovo	2008-06-02	female	Basset Griffon Vendéen, grand	2127743796	6318110	109771615	33744653	175461	773069	4255487592	12636220	219543230	4487667042	67489306	350922	1546138	69386366
FAM007875	FAM006869	FAM006873	491	1606	15	27623839	A	G	T>C	Not	A	T	T	U	ref_denovo	2008-06-02	female	Basset Griffon Vendéen, grand	2127743796	6318110	109771615	33744653	175461	773069	4255487592	12636220	219543230	4487667042	67489306	350922	1546138	69386366
FAM007875	FAM006869	FAM006873	491	1606	16	20458049	G	A	C>T,CG	Not	G	C	C	U	ref_denovo	2008-06-02	female	Basset Griffon Vendéen, grand	2127743796	6318110	109771615	33744653	175461	773069	4255487592	12636220	219543230	4487667042	67489306	350922	1546138	69386366
FAM007875	FAM006869	FAM006873	491	1606	19	52554789	C	A	C>A	Not	C	G	T	U	ref_denovo	2008-06-02	female	Basset Griffon Vendéen, grand	2127743796	6318110	109771615	33744653	175461	773069	4255487592	12636220	219543230	4487667042	67489306	350922	1546138	69386366
FAM007875	FAM006869	FAM006873	491	1606	22	36441767	C	T	C>T	Not	C	G	C	P	ref_denovo	2008-06-02	female	Basset Griffon Vendéen, grand	2127743796	6318110	109771615	33744653	175461	773069	4255487592	12636220	219543230	4487667042	67489306	350922	1546138	69386366
FAM007875	FAM006869	FAM006873	491	1606	23	24799188	T	C	T>C	Not	T	A	C	U	ref_denovo	2008-06-02	female	Basset Griffon Vendéen, grand	2127743796	6318110	109771615	33744653	175461	773069	4255487592	12636220	219543230	4487667042	67489306	350922	1546138	69386366
FAM007875	FAM006869	FAM006873	491	1606	27	38739941	C	T	C>T	Not	c	c	t	P	ref_denovo	2008-06-02	female	Basset Griffon Vendéen, grand	2127743796	6318110	109771615	33744653	175461	773069	4255487592	12636220	219543230	4487667042	67489306	350922	1546138	69386366
FAM007875	FAM006869	FAM006873	491	1606	27	43787785	C	T	C>T	Not	C	C	T	U	ref_denovo	2008-06-02	female	Basset Griffon Vendéen, grand	2127743796	6318110	109771615	33744653	175461	773069	4255487592	12636220	219543230	4487667042	67489306	350922	1546138	69386366
FAM007875	FAM006869	FAM006873	491	1606	33	21100473	G	T	C>A	Not	G	A	A	U	ref_denovo	2008-06-02	female	Basset Griffon Vendéen, grand	2127743796	6318110	109771615	33744653	175461	773069	4255487592	12636220	219543230	4487667042	67489306	350922	1546138	69386366
FAM007875	FAM006869	FAM006873	491	1606	35	25986252	G	T	C>A	Not	g	a	t	P	ref_denovo	2008-06-02	female	Basset Griffon Vendéen, grand	2127743796	6318110	109771615	33744653	175461	773069	4255487592	12636220	219543230	4487667042	67489306	350922	1546138	69386366
FAM007877	FAM006869	FAM006873	491	1606	1	15593058	T	A	T>A	Not	t	t	a	U	ref_denovo	2008-06-02	female	Basset Griffon Vendéen, grand	2129417059	6325151	109823484	34002156	178683	783376	4258834118	12650302	219646968	4491131388	68004312	357366	1566752	69928430
FAM007877	FAM006869	FAM006873	491	1606	3	17438931	G	C	C>G	Not	G	A	C	U	ref_denovo	2008-06-02	female	Basset Griffon Vendéen, grand	2129417059	6325151	109823484	34002156	178683	783376	4258834118	12650302	219646968	4491131388	68004312	357366	1566752	69928430
FAM007877	FAM006869	FAM006873	491	1606	5	9114209	C	T	C>T	Not	C	A	C	U	ref_denovo	2008-06-02	female	Basset Griffon Vendéen, grand	2129417059	6325151	109823484	34002156	178683	783376	4258834118	12650302	219646968	4491131388	68004312	357366	1566752	69928430
FAM007877	FAM006869	FAM006873	491	1606	8	12863191	T	C	T>C	Not	T	A	C	U	ref_denovo	2008-06-02	female	Basset Griffon Vendéen, grand	2129417059	6325151	109823484	34002156	178683	783376	4258834118	12650302	219646968	4491131388	68004312	357366	1566752	69928430
FAM007877	FAM006869	FAM006873	491	1606	11	53272294	C	T	C>T,CG	Not	C	G	G	U	ref_denovo	2008-06-02	female	Basset Griffon Vendéen, grand	2129417059	6325151	109823484	34002156	178683	783376	4258834118	12650302	219646968	4491131388	68004312	357366	1566752	69928430
FAM007877	FAM006869	FAM006873	491	1606	12	17830194	C	A	C>A	Not	C	T	T	U	ref_denovo	2008-06-02	female	Basset Griffon Vendéen, grand	2129417059	6325151	109823484	34002156	178683	783376	4258834118	12650302	219646968	4491131388	68004312	357366	1566752	69928430
FAM007877	FAM006869	FAM006873	491	1606	13	47959435	C	T	C>T	Not	C	G	T	U	ref_denovo	2008-06-02	female	Basset Griffon Vendéen, grand	2129417059	6325151	109823484	34002156	178683	783376	4258834118	12650302	219646968	4491131388	68004312	357366	1566752	69928430
FAM007877	FAM006869	FAM006873	491	1606	13	57242832	T	C	T>C	Not	T	A	T	U	ref_denovo	2008-06-02	female	Basset Griffon Vendéen, grand	2129417059	6325151	109823484	34002156	178683	783376	4258834118	12650302	219646968	4491131388	68004312	357366	1566752	69928430
FAM007877	FAM006869	FAM006873	491	1606	24	9988832	C	T	C>T	Not	C	T	C	U	ref_denovo	2008-06-02	female	Basset Griffon Vendéen, grand	2129417059	6325151	109823484	34002156	178683	783376	4258834118	12650302	219646968	4491131388	68004312	357366	1566752	69928430
FAM007877	FAM006869	FAM006873	491	1606	29	165721	A	C	T>G	Not	A	G	C	P	ref_denovo	2008-06-02	female	Basset Griffon Vendéen, grand	2129417059	6325151	109823484	34002156	178683	783376	4258834118	12650302	219646968	4491131388	68004312	357366	1566752	69928430
FAM007877	FAM006869	FAM006873	491	1606	36	11667985	G	A	C>T	Not	G	T	A	U	ref_denovo	2008-06-02	female	Basset Griffon Vendéen, grand	2129417059	6325151	109823484	34002156	178683	783376	4258834118	12650302	219646968	4491131388	68004312	357366	1566752	69928430
FAM007877	FAM006869	FAM006873	491	1606	37	30388858	C	T	C>T,CG	Not	C	A	G	U	ref_denovo	2008-06-02	female	Basset Griffon Vendéen, grand	2129417059	6325151	109823484	34002156	178683	783376	4258834118	12650302	219646968	4491131388	68004312	357366	1566752	69928430
FAM007878	FAM006869	FAM006873	491	1606	1	53971285	C	T	C>T,CG	Not	C	A	G	U	ref_denovo	2008-06-02	male	Basset Griffon Vendéen, grand	2126673999	6273991	108983381	33259232	64116	761036	4253347998	12547982	108983381	4374879361	66518464	128232	761036	67407732
FAM007878	FAM006869	FAM006873	491	1606	1	58629089	C	T	C>T	Not	C	A	A	U	ref_denovo	2008-06-02	male	Basset Griffon Vendéen, grand	2126673999	6273991	108983381	33259232	64116	761036	4253347998	12547982	108983381	4374879361	66518464	128232	761036	67407732
FAM007878	FAM006869	FAM006873	491	1606	2	20650463	G	A	C>T	Not	G	T	A	U	ref_denovo	2008-06-02	male	Basset Griffon Vendéen, grand	2126673999	6273991	108983381	33259232	64116	761036	4253347998	12547982	108983381	4374879361	66518464	128232	761036	67407732
FAM007878	FAM006869	FAM006873	491	1606	3	20335429	G	A	C>T	Not	G	G	T	U	ref_denovo	2008-06-02	male	Basset Griffon Vendéen, grand	2126673999	6273991	108983381	33259232	64116	761036	4253347998	12547982	108983381	4374879361	66518464	128232	761036	67407732
FAM007878	FAM006869	FAM006873	491	1606	3	32124028	C	T	C>T,CG	Not	C	A	G	U	ref_denovo	2008-06-02	male	Basset Griffon Vendéen, grand	2126673999	6273991	108983381	33259232	64116	761036	4253347998	12547982	108983381	4374879361	66518464	128232	761036	67407732
FAM007878	FAM006869	FAM006873	491	1606	5	84224267	G	A	C>T	Not	G	G	T	U	ref_denovo	2008-06-02	male	Basset Griffon Vendéen, grand	2126673999	6273991	108983381	33259232	64116	761036	4253347998	12547982	108983381	4374879361	66518464	128232	761036	67407732
FAM007878	FAM006869	FAM006873	491	1606	6	37580378	C	T	C>T,CG	Not	C	T	G	U	ref_denovo	2008-06-02	male	Basset Griffon Vendéen, grand	2126673999	6273991	108983381	33259232	64116	761036	4253347998	12547982	108983381	4374879361	66518464	128232	761036	67407732
FAM007878	FAM006869	FAM006873	491	1606	7	7892548	C	T	C>T,CG	Not	C	C	G	U	ref_denovo	2008-06-02	male	Basset Griffon Vendéen, grand	2126673999	6273991	108983381	33259232	64116	761036	4253347998	12547982	108983381	4374879361	66518464	128232	761036	67407732
FAM007878	FAM006869	FAM006873	491	1606	7	9947213	G	A	C>T,CG	Not	G	C	T	U	ref_denovo	2008-06-02	male	Basset Griffon Vendéen, grand	2126673999	6273991	108983381	33259232	64116	761036	4253347998	12547982	108983381	4374879361	66518464	128232	761036	67407732
FAM007878	FAM006869	FAM006873	491	1606	8	60311024	A	C	T>G	Not	A	C	C	U	ref_denovo	2008-06-02	male	Basset Griffon Vendéen, grand	2126673999	6273991	108983381	33259232	64116	761036	4253347998	12547982	108983381	4374879361	66518464	128232	761036	67407732
FAM007878	FAM006869	FAM006873	491	1606	8	60681039	G	A	C>T	Not	G	T	T	M	ref_denovo	2008-06-02	male	Basset Griffon Vendéen, grand	2126673999	6273991	108983381	33259232	64116	761036	4253347998	12547982	108983381	4374879361	66518464	128232	761036	67407732
FAM007878	FAM006869	FAM006873	491	1606	9	391644	T	C	T>C	CGisland	T	G	C	U	ref_denovo	2008-06-02	male	Basset Griffon Vendéen, grand	2126673999	6273991	108983381	33259232	64116	761036	4253347998	12547982	108983381	4374879361	66518464	128232	761036	67407732
FAM007878	FAM006869	FAM006873	491	1606	9	30315935	T	C	T>C	Not	T	C	T	U	ref_denovo	2008-06-02	male	Basset Griffon Vendéen, grand	2126673999	6273991	108983381	33259232	64116	761036	4253347998	12547982	108983381	4374879361	66518464	128232	761036	67407732
FAM007878	FAM006869	FAM006873	491	1606	11	1751864	G	A	C>T	Not	G	A	T	U	ref_denovo	2008-06-02	male	Basset Griffon Vendéen, grand	2126673999	6273991	108983381	33259232	64116	761036	4253347998	12547982	108983381	4374879361	66518464	128232	761036	67407732
FAM007878	FAM006869	FAM006873	491	1606	11	73038961	C	T	C>T	Not	C	T	C	P	ref_denovo	2008-06-02	male	Basset Griffon Vendéen, grand	2126673999	6273991	108983381	33259232	64116	761036	4253347998	12547982	108983381	4374879361	66518464	128232	761036	67407732
FAM007878	FAM006869	FAM006873	491	1606	13	27312520	C	T	C>T	Not	c	a	t	U	ref_denovo	2008-06-02	male	Basset Griffon Vendéen, grand	2126673999	6273991	108983381	33259232	64116	761036	4253347998	12547982	108983381	4374879361	66518464	128232	761036	67407732
FAM007878	FAM006869	FAM006873	491	1606	13	49729809	C	A	C>A	Not	c	t	A	U	ref_denovo	2008-06-02	male	Basset Griffon Vendéen, grand	2126673999	6273991	108983381	33259232	64116	761036	4253347998	12547982	108983381	4374879361	66518464	128232	761036	67407732
FAM007878	FAM006869	FAM006873	491	1606	25	41523587	A	T	T>A	Not	A	A	G	U	ref_denovo	2008-06-02	male	Basset Griffon Vendéen, grand	2126673999	6273991	108983381	33259232	64116	761036	4253347998	12547982	108983381	4374879361	66518464	128232	761036	67407732
FAM007878	FAM006869	FAM006873	491	1606	27	19775938	G	A	C>T	Not	G	A	A	P	ref_denovo	2008-06-02	male	Basset Griffon Vendéen, grand	2126673999	6273991	108983381	33259232	64116	761036	4253347998	12547982	108983381	4374879361	66518464	128232	761036	67407732
FAM007878	FAM006869	FAM006873	491	1606	28	9197780	G	T	C>A	Not	g	t	g	U	ref_denovo	2008-06-02	male	Basset Griffon Vendéen, grand	2126673999	6273991	108983381	33259232	64116	761036	4253347998	12547982	108983381	4374879361	66518464	128232	761036	67407732
FAM007878	FAM006869	FAM006873	491	1606	31	4985497	G	A	C>T,CG	Not	G	C	T	P	ref_denovo	2008-06-02	male	Basset Griffon Vendéen, grand	2126673999	6273991	108983381	33259232	64116	761036	4253347998	12547982	108983381	4374879361	66518464	128232	761036	67407732
FAM007878	FAM006869	FAM006873	491	1606	31	13536222	T	C	T>C	Not	T	A	A	U	ref_somatic	2008-06-02	male	Basset Griffon Vendéen, grand	2126673999	6273991	108983381	33259232	64116	761036	4253347998	12547982	108983381	4374879361	66518464	128232	761036	67407732
FAM007878	FAM006869	FAM006873	491	1606	35	1413634	G	A	C>T	Not	G	A	G	U	ref_denovo	2008-06-02	male	Basset Griffon Vendéen, grand	2126673999	6273991	108983381	33259232	64116	761036	4253347998	12547982	108983381	4374879361	66518464	128232	761036	67407732
FAM007878	FAM006869	FAM006873	491	1606	36	15920795	A	T	T>A	Not	a	t	t	P	ref_denovo	2008-06-02	male	Basset Griffon Vendéen, grand	2126673999	6273991	108983381	33259232	64116	761036	4253347998	12547982	108983381	4374879361	66518464	128232	761036	67407732
FAM007879	FAM006872	FAM006871	692	1092	1	115115175	G	C	C>G	Not	G	G	G	U	ref_denovo	2011-05-30	female	Basset Griffon Vendéen, grand	2127199421	6291106	110384771	33805336	144904	774548	4254398842	12582212	220769542	4487750596	67610672	289808	1549096	69449576
FAM007879	FAM006872	FAM006871	692	1092	2	60536795	G	A	C>T,CG	Not	G	C	G	U	ref_denovo	2011-05-30	female	Basset Griffon Vendéen, grand	2127199421	6291106	110384771	33805336	144904	774548	4254398842	12582212	220769542	4487750596	67610672	289808	1549096	69449576
FAM007879	FAM006872	FAM006871	692	1092	4	87731697	G	A	C>T,CG	Not	G	C	G	P	ref_denovo	2011-05-30	female	Basset Griffon Vendéen, grand	2127199421	6291106	110384771	33805336	144904	774548	4254398842	12582212	220769542	4487750596	67610672	289808	1549096	69449576
FAM007879	FAM006872	FAM006871	692	1092	7	10926036	A	T	T>A	Not	A	T	A	U	ref_denovo	2011-05-30	female	Basset Griffon Vendéen, grand	2127199421	6291106	110384771	33805336	144904	774548	4254398842	12582212	220769542	4487750596	67610672	289808	1549096	69449576
FAM007879	FAM006872	FAM006871	692	1092	7	52960684	C	T	C>T	Not	C	C	C	U	ref_denovo	2011-05-30	female	Basset Griffon Vendéen, grand	2127199421	6291106	110384771	33805336	144904	774548	4254398842	12582212	220769542	4487750596	67610672	289808	1549096	69449576
FAM007879	FAM006872	FAM006871	692	1092	13	1823653	A	C	T>G	Not	A	A	T	P	ref_denovo	2011-05-30	female	Basset Griffon Vendéen, grand	2127199421	6291106	110384771	33805336	144904	774548	4254398842	12582212	220769542	4487750596	67610672	289808	1549096	69449576
FAM007879	FAM006872	FAM006871	692	1092	16	20985293	C	A	C>A	Not	C	G	G	U	ref_denovo	2011-05-30	female	Basset Griffon Vendéen, grand	2127199421	6291106	110384771	33805336	144904	774548	4254398842	12582212	220769542	4487750596	67610672	289808	1549096	69449576
FAM007879	FAM006872	FAM006871	692	1092	17	51137318	C	T	C>T	Not	C	T	T	U	ref_denovo	2011-05-30	female	Basset Griffon Vendéen, grand	2127199421	6291106	110384771	33805336	144904	774548	4254398842	12582212	220769542	4487750596	67610672	289808	1549096	69449576
FAM007879	FAM006872	FAM006871	692	1092	17	61076862	A	G	T>C	Not	a	g	g	P	ref_denovo	2011-05-30	female	Basset Griffon Vendéen, grand	2127199421	6291106	110384771	33805336	144904	774548	4254398842	12582212	220769542	4487750596	67610672	289808	1549096	69449576
FAM007879	FAM006872	FAM006871	692	1092	18	52174360	C	T	C>T	Not	C	C	T	P	ref_denovo	2011-05-30	female	Basset Griffon Vendéen, grand	2127199421	6291106	110384771	33805336	144904	774548	4254398842	12582212	220769542	4487750596	67610672	289808	1549096	69449576
FAM007879	FAM006872	FAM006871	692	1092	19	1252961	G	A	C>T	Not	G	A	A	U	ref_denovo	2011-05-30	female	Basset Griffon Vendéen, grand	2127199421	6291106	110384771	33805336	144904	774548	4254398842	12582212	220769542	4487750596	67610672	289808	1549096	69449576
FAM007879	FAM006872	FAM006871	692	1092	19	9809447	G	T	C>A	Not	G	A	G	U	ref_denovo	2011-05-30	female	Basset Griffon Vendéen, grand	2127199421	6291106	110384771	33805336	144904	774548	4254398842	12582212	220769542	4487750596	67610672	289808	1549096	69449576
FAM007879	FAM006872	FAM006871	692	1092	19	23663007	A	C	T>G	Not	A	G	A	M	ref_somatic	2011-05-30	female	Basset Griffon Vendéen, grand	2127199421	6291106	110384771	33805336	144904	774548	4254398842	12582212	220769542	4487750596	67610672	289808	1549096	69449576
FAM007879	FAM006872	FAM006871	692	1092	20	518175	G	A	C>T	Not	G	G	T	U	ref_denovo	2011-05-30	female	Basset Griffon Vendéen, grand	2127199421	6291106	110384771	33805336	144904	774548	4254398842	12582212	220769542	4487750596	67610672	289808	1549096	69449576
FAM007879	FAM006872	FAM006871	692	1092	20	36455878	T	C	T>C	Not	T	A	A	P	ref_denovo	2011-05-30	female	Basset Griffon Vendéen, grand	2127199421	6291106	110384771	33805336	144904	774548	4254398842	12582212	220769542	4487750596	67610672	289808	1549096	69449576
FAM007879	FAM006872	FAM006871	692	1092	27	26978748	C	T	C>T	Not	C	T	T	U	ref_denovo	2011-05-30	female	Basset Griffon Vendéen, grand	2127199421	6291106	110384771	33805336	144904	774548	4254398842	12582212	220769542	4487750596	67610672	289808	1549096	69449576
FAM007879	FAM006872	FAM006871	692	1092	27	38309965	G	C	C>G	Not	G	A	C	P	ref_denovo	2011-05-30	female	Basset Griffon Vendéen, grand	2127199421	6291106	110384771	33805336	144904	774548	4254398842	12582212	220769542	4487750596	67610672	289808	1549096	69449576
FAM007879	FAM006872	FAM006871	692	1092	28	28238930	C	T	C>T	Not	C	C	C	U	ref_denovo	2011-05-30	female	Basset Griffon Vendéen, grand	2127199421	6291106	110384771	33805336	144904	774548	4254398842	12582212	220769542	4487750596	67610672	289808	1549096	69449576
FAM007879	FAM006872	FAM006871	692	1092	28	31085708	C	T	C>T	Not	C	T	T	U	ref_denovo	2011-05-30	female	Basset Griffon Vendéen, grand	2127199421	6291106	110384771	33805336	144904	774548	4254398842	12582212	220769542	4487750596	67610672	289808	1549096	69449576
FAM007879	FAM006872	FAM006871	692	1092	30	30449912	C	T	C>T,CG	Not	C	T	G	U	ref_denovo	2011-05-30	female	Basset Griffon Vendéen, grand	2127199421	6291106	110384771	33805336	144904	774548	4254398842	12582212	220769542	4487750596	67610672	289808	1549096	69449576
FAM007879	FAM006872	FAM006871	692	1092	34	10318471	C	T	C>T,CG	Not	C	T	G	U	ref_denovo	2011-05-30	female	Basset Griffon Vendéen, grand	2127199421	6291106	110384771	33805336	144904	774548	4254398842	12582212	220769542	4487750596	67610672	289808	1549096	69449576
FAM007879	FAM006872	FAM006871	692	1092	34	11534129	G	A	C>T	Not	G	G	T	U	ref_denovo	2011-05-30	female	Basset Griffon Vendéen, grand	2127199421	6291106	110384771	33805336	144904	774548	4254398842	12582212	220769542	4487750596	67610672	289808	1549096	69449576
FAM007879	FAM006872	FAM006871	692	1092	35	7727243	G	A	C>T	Not	G	T	T	P	ref_denovo	2011-05-30	female	Basset Griffon Vendéen, grand	2127199421	6291106	110384771	33805336	144904	774548	4254398842	12582212	220769542	4487750596	67610672	289808	1549096	69449576
FAM006878	FAM006876	FAM006879	3373	931	1	2489288	C	T	C>T	Not	C	A	A	U	ref_denovo	2008-02-19	female	Bichon Frisé	2128395054	6300869	110034707	34815215	151207	797549	4256790108	12601738	220069414	4489461260	69630430	302414	1595098	71527942
FAM006878	FAM006876	FAM006879	3373	931	1	21601013	C	T	C>T,CG	Not	C	G	G	U	ref_denovo	2008-02-19	female	Bichon Frisé	2128395054	6300869	110034707	34815215	151207	797549	4256790108	12601738	220069414	4489461260	69630430	302414	1595098	71527942
FAM006878	FAM006876	FAM006879	3373	931	1	56393181	G	A	C>T	Not	G	G	C	U	ref_denovo	2008-02-19	female	Bichon Frisé	2128395054	6300869	110034707	34815215	151207	797549	4256790108	12601738	220069414	4489461260	69630430	302414	1595098	71527942
FAM006878	FAM006876	FAM006879	3373	931	1	84362312	C	G	C>G	Not	c	t	g	U	ref_denovo	2008-02-19	female	Bichon Frisé	2128395054	6300869	110034707	34815215	151207	797549	4256790108	12601738	220069414	4489461260	69630430	302414	1595098	71527942
FAM006878	FAM006876	FAM006879	3373	931	3	61494477	C	A	C>A	Not	C	G	C	P	ref_denovo	2008-02-19	female	Bichon Frisé	2128395054	6300869	110034707	34815215	151207	797549	4256790108	12601738	220069414	4489461260	69630430	302414	1595098	71527942
FAM006878	FAM006876	FAM006879	3373	931	3	72115350	G	A	C>T	Not	G	A	T	M	ref_denovo	2008-02-19	female	Bichon Frisé	2128395054	6300869	110034707	34815215	151207	797549	4256790108	12601738	220069414	4489461260	69630430	302414	1595098	71527942
FAM006878	FAM006876	FAM006879	3373	931	5	71946164	T	A	T>A	Not	t	t	t	U	ref_denovo	2008-02-19	female	Bichon Frisé	2128395054	6300869	110034707	34815215	151207	797549	4256790108	12601738	220069414	4489461260	69630430	302414	1595098	71527942
FAM006878	FAM006876	FAM006879	3373	931	6	15204746	G	A	C>T	Not	G	G	C	P	ref_denovo	2008-02-19	female	Bichon Frisé	2128395054	6300869	110034707	34815215	151207	797549	4256790108	12601738	220069414	4489461260	69630430	302414	1595098	71527942
FAM006878	FAM006876	FAM006879	3373	931	6	77494506	C	T	C>T	Not	C	T	T	P	ref_denovo	2008-02-19	female	Bichon Frisé	2128395054	6300869	110034707	34815215	151207	797549	4256790108	12601738	220069414	4489461260	69630430	302414	1595098	71527942
FAM006878	FAM006876	FAM006879	3373	931	7	70386118	G	T	C>A	Not	g	t	t	U	ref_denovo	2008-02-19	female	Bichon Frisé	2128395054	6300869	110034707	34815215	151207	797549	4256790108	12601738	220069414	4489461260	69630430	302414	1595098	71527942
FAM006878	FAM006876	FAM006879	3373	931	11	56449763	C	T	C>T	Not	c	g	t	U	ref_denovo	2008-02-19	female	Bichon Frisé	2128395054	6300869	110034707	34815215	151207	797549	4256790108	12601738	220069414	4489461260	69630430	302414	1595098	71527942
FAM006878	FAM006876	FAM006879	3373	931	14	12473934	C	T	C>T,CG	Not	C	A	G	U	ref_denovo	2008-02-19	female	Bichon Frisé	2128395054	6300869	110034707	34815215	151207	797549	4256790108	12601738	220069414	4489461260	69630430	302414	1595098	71527942
FAM006878	FAM006876	FAM006879	3373	931	16	43694706	A	C	T>G	Not	A	T	C	U	ref_denovo	2008-02-19	female	Bichon Frisé	2128395054	6300869	110034707	34815215	151207	797549	4256790108	12601738	220069414	4489461260	69630430	302414	1595098	71527942
FAM006878	FAM006876	FAM006879	3373	931	17	1831534	G	T	C>A	Not	G	T	G	P	ref_denovo	2008-02-19	female	Bichon Frisé	2128395054	6300869	110034707	34815215	151207	797549	4256790108	12601738	220069414	4489461260	69630430	302414	1595098	71527942
FAM006878	FAM006876	FAM006879	3373	931	19	12591248	G	A	C>T	Not	G	G	A	U	ref_denovo	2008-02-19	female	Bichon Frisé	2128395054	6300869	110034707	34815215	151207	797549	4256790108	12601738	220069414	4489461260	69630430	302414	1595098	71527942
FAM006878	FAM006876	FAM006879	3373	931	19	42594917	T	C	T>C	Not	t	A	t	M	ref_denovo	2008-02-19	female	Bichon Frisé	2128395054	6300869	110034707	34815215	151207	797549	4256790108	12601738	220069414	4489461260	69630430	302414	1595098	71527942
FAM006878	FAM006876	FAM006879	3373	931	21	10888041	T	G	T>G	Not	t	t	t	P	ref_denovo	2008-02-19	female	Bichon Frisé	2128395054	6300869	110034707	34815215	151207	797549	4256790108	12601738	220069414	4489461260	69630430	302414	1595098	71527942
FAM006878	FAM006876	FAM006879	3373	931	21	31094939	C	T	C>T,CG	Not	C	T	G	U	ref_somatic	2008-02-19	female	Bichon Frisé	2128395054	6300869	110034707	34815215	151207	797549	4256790108	12601738	220069414	4489461260	69630430	302414	1595098	71527942
FAM006878	FAM006876	FAM006879	3373	931	21	41691700	C	G	C>G	Not	C	C	T	P	ref_denovo	2008-02-19	female	Bichon Frisé	2128395054	6300869	110034707	34815215	151207	797549	4256790108	12601738	220069414	4489461260	69630430	302414	1595098	71527942
FAM006878	FAM006876	FAM006879	3373	931	25	4391529	T	A	T>A	Not	t	t	a	P	ref_denovo	2008-02-19	female	Bichon Frisé	2128395054	6300869	110034707	34815215	151207	797549	4256790108	12601738	220069414	4489461260	69630430	302414	1595098	71527942
FAM006878	FAM006876	FAM006879	3373	931	27	7837935	G	A	C>T	Not	G	A	T	U	ref_denovo	2008-02-19	female	Bichon Frisé	2128395054	6300869	110034707	34815215	151207	797549	4256790108	12601738	220069414	4489461260	69630430	302414	1595098	71527942
FAM006878	FAM006876	FAM006879	3373	931	29	17793458	T	C	T>C	Not	t	t	a	M	ref_denovo	2008-02-19	female	Bichon Frisé	2128395054	6300869	110034707	34815215	151207	797549	4256790108	12601738	220069414	4489461260	69630430	302414	1595098	71527942
FAM006878	FAM006876	FAM006879	3373	931	29	28577009	A	G	T>C	Not	A	T	T	P	ref_somatic	2008-02-19	female	Bichon Frisé	2128395054	6300869	110034707	34815215	151207	797549	4256790108	12601738	220069414	4489461260	69630430	302414	1595098	71527942
FAM006878	FAM006876	FAM006879	3373	931	30	23708964	A	G	T>C	Not	a	a	g	U	ref_denovo	2008-02-19	female	Bichon Frisé	2128395054	6300869	110034707	34815215	151207	797549	4256790108	12601738	220069414	4489461260	69630430	302414	1595098	71527942
FAM006878	FAM006876	FAM006879	3373	931	33	18171351	G	A	C>T	Not	g	a	c	U	ref_denovo	2008-02-19	female	Bichon Frisé	2128395054	6300869	110034707	34815215	151207	797549	4256790108	12601738	220069414	4489461260	69630430	302414	1595098	71527942
FAM006878	FAM006876	FAM006879	3373	931	34	25178616	G	A	C>T	Not	g	t	t	U	ref_denovo	2008-02-19	female	Bichon Frisé	2128395054	6300869	110034707	34815215	151207	797549	4256790108	12601738	220069414	4489461260	69630430	302414	1595098	71527942
FAM006878	FAM006876	FAM006879	3373	931	37	29228728	A	G	T>C	Not	a	a	t	U	ref_denovo	2008-02-19	female	Bichon Frisé	2128395054	6300869	110034707	34815215	151207	797549	4256790108	12601738	220069414	4489461260	69630430	302414	1595098	71527942
FAM006879	FAM006877	FAM006875	537	646	1	51710737	C	G	C>G	CGisland	C	C	G	U	ref_denovo	2005-08-02	female	Bichon Frisé	2127773243	6297123	110288638	34574612	152506	793386	4255546486	12594246	220577276	4488718008	69149224	305012	1586772	71041008
FAM006879	FAM006877	FAM006875	537	646	3	68965605	A	G	T>C	Not	A	C	T	U	ref_denovo	2005-08-02	female	Bichon Frisé	2127773243	6297123	110288638	34574612	152506	793386	4255546486	12594246	220577276	4488718008	69149224	305012	1586772	71041008
FAM006879	FAM006877	FAM006875	537	646	5	43015294	T	A	T>A	Not	t	t	a	M	ref_denovo	2005-08-02	female	Bichon Frisé	2127773243	6297123	110288638	34574612	152506	793386	4255546486	12594246	220577276	4488718008	69149224	305012	1586772	71041008
FAM006879	FAM006877	FAM006875	537	646	5	57570530	G	A	C>T,CG	Not	G	C	G	M	ref_denovo	2005-08-02	female	Bichon Frisé	2127773243	6297123	110288638	34574612	152506	793386	4255546486	12594246	220577276	4488718008	69149224	305012	1586772	71041008
FAM006879	FAM006877	FAM006875	537	646	8	18651110	G	A	C>T	Not	G	G	T	U	ref_denovo	2005-08-02	female	Bichon Frisé	2127773243	6297123	110288638	34574612	152506	793386	4255546486	12594246	220577276	4488718008	69149224	305012	1586772	71041008
FAM006879	FAM006877	FAM006875	537	646	9	51096923	G	A	C>T,CG	Not	G	C	c	P	ref_denovo	2005-08-02	female	Bichon Frisé	2127773243	6297123	110288638	34574612	152506	793386	4255546486	12594246	220577276	4488718008	69149224	305012	1586772	71041008
FAM006879	FAM006877	FAM006875	537	646	11	73441216	C	T	C>T,CG	CGisland	C	G	G	M	ref_denovo	2005-08-02	female	Bichon Frisé	2127773243	6297123	110288638	34574612	152506	793386	4255546486	12594246	220577276	4488718008	69149224	305012	1586772	71041008
FAM006879	FAM006877	FAM006875	537	646	18	45192888	G	T	C>A	CGisland	G	G	G	U	ref_denovo	2005-08-02	female	Bichon Frisé	2127773243	6297123	110288638	34574612	152506	793386	4255546486	12594246	220577276	4488718008	69149224	305012	1586772	71041008
FAM006879	FAM006877	FAM006875	537	646	27	2082181	G	A	C>T	Not	G	A	C	P	ref_denovo	2005-08-02	female	Bichon Frisé	2127773243	6297123	110288638	34574612	152506	793386	4255546486	12594246	220577276	4488718008	69149224	305012	1586772	71041008
FAM006879	FAM006877	FAM006875	537	646	27	33593462	T	C	T>C	Not	T	G	A	U	ref_denovo	2005-08-02	female	Bichon Frisé	2127773243	6297123	110288638	34574612	152506	793386	4255546486	12594246	220577276	4488718008	69149224	305012	1586772	71041008
FAM006879	FAM006877	FAM006875	537	646	32	20176152	A	G	T>C	Not	a	t	a	U	ref_denovo	2005-08-02	female	Bichon Frisé	2127773243	6297123	110288638	34574612	152506	793386	4255546486	12594246	220577276	4488718008	69149224	305012	1586772	71041008
FAM006879	FAM006877	FAM006875	537	646	34	2666673	A	G	T>C	Not	A	C	T	M	ref_denovo	2005-08-02	female	Bichon Frisé	2127773243	6297123	110288638	34574612	152506	793386	4255546486	12594246	220577276	4488718008	69149224	305012	1586772	71041008
FAM006880	FAM006874	FAM006878	1174	631	1	5061600	G	C	C>G	Not	g	g	g	M	ref_denovo	2009-11-11	female	Bichon Frisé	2129560545	6322125	110191538	34981684	92605	801616	4259121090	12644250	220383076	4492148416	69963368	185210	1603232	71751810
FAM006880	FAM006874	FAM006878	1174	631	1	90795992	T	C	T>C	Not	T	C	G	U	ref_denovo	2009-11-11	female	Bichon Frisé	2129560545	6322125	110191538	34981684	92605	801616	4259121090	12644250	220383076	4492148416	69963368	185210	1603232	71751810
FAM006880	FAM006874	FAM006878	1174	631	6	31343729	G	A	C>T,CG	Not	G	C	C	U	ref_denovo	2009-11-11	female	Bichon Frisé	2129560545	6322125	110191538	34981684	92605	801616	4259121090	12644250	220383076	4492148416	69963368	185210	1603232	71751810
FAM006880	FAM006874	FAM006878	1174	631	13	17767037	G	A	C>T	Not	G	A	A	U	ref_denovo	2009-11-11	female	Bichon Frisé	2129560545	6322125	110191538	34981684	92605	801616	4259121090	12644250	220383076	4492148416	69963368	185210	1603232	71751810
FAM006880	FAM006874	FAM006878	1174	631	13	17767038	A	C	T>G	Not	A	G	A	U	ref_denovo	2009-11-11	female	Bichon Frisé	2129560545	6322125	110191538	34981684	92605	801616	4259121090	12644250	220383076	4492148416	69963368	185210	1603232	71751810
FAM006880	FAM006874	FAM006878	1174	631	14	47407074	T	C	T>C	Not	t	a	t	P	ref_denovo	2009-11-11	female	Bichon Frisé	2129560545	6322125	110191538	34981684	92605	801616	4259121090	12644250	220383076	4492148416	69963368	185210	1603232	71751810
FAM006880	FAM006874	FAM006878	1174	631	15	29254574	C	A	C>A	Not	C	A	C	U	ref_denovo	2009-11-11	female	Bichon Frisé	2129560545	6322125	110191538	34981684	92605	801616	4259121090	12644250	220383076	4492148416	69963368	185210	1603232	71751810
FAM006880	FAM006874	FAM006878	1174	631	21	10726011	A	G	T>C	Not	A	T	T	U	ref_denovo	2009-11-11	female	Bichon Frisé	2129560545	6322125	110191538	34981684	92605	801616	4259121090	12644250	220383076	4492148416	69963368	185210	1603232	71751810
FAM006880	FAM006874	FAM006878	1174	631	22	13204026	T	A	T>A	Not	t	a	g	U	ref_denovo	2009-11-11	female	Bichon Frisé	2129560545	6322125	110191538	34981684	92605	801616	4259121090	12644250	220383076	4492148416	69963368	185210	1603232	71751810
FAM006880	FAM006874	FAM006878	1174	631	22	15417545	G	A	C>T	Not	G	T	T	U	ref_denovo	2009-11-11	female	Bichon Frisé	2129560545	6322125	110191538	34981684	92605	801616	4259121090	12644250	220383076	4492148416	69963368	185210	1603232	71751810
FAM006880	FAM006874	FAM006878	1174	631	30	36624225	C	T	C>T,CG	Not	C	G	G	U	ref_denovo	2009-11-11	female	Bichon Frisé	2129560545	6322125	110191538	34981684	92605	801616	4259121090	12644250	220383076	4492148416	69963368	185210	1603232	71751810
FAM006880	FAM006874	FAM006878	1174	631	32	24005829	C	A	C>A	Not	C	A	A	U	ref_denovo	2009-11-11	female	Bichon Frisé	2129560545	6322125	110191538	34981684	92605	801616	4259121090	12644250	220383076	4492148416	69963368	185210	1603232	71751810
FAM006880	FAM006874	FAM006878	1174	631	33	18731644	A	G	T>C	Not	A	T	T	U	ref_denovo	2009-11-11	female	Bichon Frisé	2129560545	6322125	110191538	34981684	92605	801616	4259121090	12644250	220383076	4492148416	69963368	185210	1603232	71751810
FAM006880	FAM006874	FAM006878	1174	631	36	30738897	T	G	T>G	Not	T	A	A	P	ref_denovo	2009-11-11	female	Bichon Frisé	2129560545	6322125	110191538	34981684	92605	801616	4259121090	12644250	220383076	4492148416	69963368	185210	1603232	71751810
FAM006880	FAM006874	FAM006878	1174	631	37	26997746	C	T	C>T,CG	Not	C	A	G	P	ref_denovo	2009-11-11	female	Bichon Frisé	2129560545	6322125	110191538	34981684	92605	801616	4259121090	12644250	220383076	4492148416	69963368	185210	1603232	71751810
FAM006880	FAM006874	FAM006878	1174	631	37	30768132	G	A	C>T	Not	G	A	A	P	ref_denovo	2009-11-11	female	Bichon Frisé	2129560545	6322125	110191538	34981684	92605	801616	4259121090	12644250	220383076	4492148416	69963368	185210	1603232	71751810
FAM006882	FAM006881	FAM006880	858	864	2	40987014	C	T	C>T,CG	Not	C	A	G	U	ref_denovo	2012-03-24	male	Bichon Frisé	2130142696	6280705	109974394	34851888	69708	799466	4260285392	12561410	109974394	4382821196	69703776	139416	799466	70642658
FAM006882	FAM006881	FAM006880	858	864	3	73871275	G	A	C>T,CG	Not	G	C	G	M	ref_denovo	2012-03-24	male	Bichon Frisé	2130142696	6280705	109974394	34851888	69708	799466	4260285392	12561410	109974394	4382821196	69703776	139416	799466	70642658
FAM006882	FAM006881	FAM006880	858	864	4	87774411	C	T	C>T,CG	Not	C	T	G	P	ref_denovo	2012-03-24	male	Bichon Frisé	2130142696	6280705	109974394	34851888	69708	799466	4260285392	12561410	109974394	4382821196	69703776	139416	799466	70642658
FAM006882	FAM006881	FAM006880	858	864	6	10655162	G	A	C>T	Not	G	T	C	P	ref_denovo	2012-03-24	male	Bichon Frisé	2130142696	6280705	109974394	34851888	69708	799466	4260285392	12561410	109974394	4382821196	69703776	139416	799466	70642658
FAM006882	FAM006881	FAM006880	858	864	8	10234571	A	C	T>G	Not	a	c	g	U	ref_denovo	2012-03-24	male	Bichon Frisé	2130142696	6280705	109974394	34851888	69708	799466	4260285392	12561410	109974394	4382821196	69703776	139416	799466	70642658
FAM006882	FAM006881	FAM006880	858	864	19	24064905	A	C	T>G	Not	a	a	a	U	ref_denovo	2012-03-24	male	Bichon Frisé	2130142696	6280705	109974394	34851888	69708	799466	4260285392	12561410	109974394	4382821196	69703776	139416	799466	70642658
FAM006882	FAM006881	FAM006880	858	864	21	41933042	G	A	C>T	Not	g	g	t	P	ref_denovo	2012-03-24	male	Bichon Frisé	2130142696	6280705	109974394	34851888	69708	799466	4260285392	12561410	109974394	4382821196	69703776	139416	799466	70642658
FAM006882	FAM006881	FAM006880	858	864	24	34315349	G	A	C>T,CG	Not	G	C	A	P	ref_denovo	2012-03-24	male	Bichon Frisé	2130142696	6280705	109974394	34851888	69708	799466	4260285392	12561410	109974394	4382821196	69703776	139416	799466	70642658
FAM006882	FAM006881	FAM006880	858	864	25	42592896	T	C	T>C	Not	t	g	g	P	ref_denovo	2012-03-24	male	Bichon Frisé	2130142696	6280705	109974394	34851888	69708	799466	4260285392	12561410	109974394	4382821196	69703776	139416	799466	70642658
FAM006882	FAM006881	FAM006880	858	864	27	3181463	A	G	T>C	Not	A	A	C	U	ref_denovo	2012-03-24	male	Bichon Frisé	2130142696	6280705	109974394	34851888	69708	799466	4260285392	12561410	109974394	4382821196	69703776	139416	799466	70642658
FAM006882	FAM006881	FAM006880	858	864	27	33950436	C	T	C>T,CG	Not	C	T	G	P	ref_denovo	2012-03-24	male	Bichon Frisé	2130142696	6280705	109974394	34851888	69708	799466	4260285392	12561410	109974394	4382821196	69703776	139416	799466	70642658
FAM006882	FAM006881	FAM006880	858	864	29	250046	A	C	T>G	Not	a	c	c	P	ref_denovo	2012-03-24	male	Bichon Frisé	2130142696	6280705	109974394	34851888	69708	799466	4260285392	12561410	109974394	4382821196	69703776	139416	799466	70642658
FAM006882	FAM006881	FAM006880	858	864	34	8563279	G	A	C>T	Not	G	A	A	U	ref_denovo	2012-03-24	male	Bichon Frisé	2130142696	6280705	109974394	34851888	69708	799466	4260285392	12561410	109974394	4382821196	69703776	139416	799466	70642658
FAM006882	FAM006881	FAM006880	858	864	34	24709919	C	T	C>T,CG	Not	C	T	G	U	ref_denovo	2012-03-24	male	Bichon Frisé	2130142696	6280705	109974394	34851888	69708	799466	4260285392	12561410	109974394	4382821196	69703776	139416	799466	70642658
FAM006882	FAM006881	FAM006880	858	864	35	14660706	T	C	T>C	Not	T	G	C	U	ref_denovo	2012-03-24	male	Bichon Frisé	2130142696	6280705	109974394	34851888	69708	799466	4260285392	12561410	109974394	4382821196	69703776	139416	799466	70642658
FAM007653	FAM006876	FAM007654	2998	1160	1	43808734	A	G	T>C	Not	a	g	t	U	ref_denovo	2007-02-09	female	Bichon Frisé	2129490722	6319200	109920836	34981750	159877	803317	4258981444	12638400	219841672	4491461516	69963500	319754	1606634	71889888
FAM007653	FAM006876	FAM007654	2998	1160	1	56054472	G	C	C>G	Not	G	T	T	U	ref_denovo	2007-02-09	female	Bichon Frisé	2129490722	6319200	109920836	34981750	159877	803317	4258981444	12638400	219841672	4491461516	69963500	319754	1606634	71889888
FAM007653	FAM006876	FAM007654	2998	1160	2	34389727	A	G	T>C	CGisland	A	T	G	P	ref_denovo	2007-02-09	female	Bichon Frisé	2129490722	6319200	109920836	34981750	159877	803317	4258981444	12638400	219841672	4491461516	69963500	319754	1606634	71889888
FAM007653	FAM006876	FAM007654	2998	1160	2	76620958	A	G	T>C	Not	A	A	T	U	ref_denovo	2007-02-09	female	Bichon Frisé	2129490722	6319200	109920836	34981750	159877	803317	4258981444	12638400	219841672	4491461516	69963500	319754	1606634	71889888
FAM007653	FAM006876	FAM007654	2998	1160	3	28139892	C	T	C>T	Not	C	T	A	U	ref_denovo	2007-02-09	female	Bichon Frisé	2129490722	6319200	109920836	34981750	159877	803317	4258981444	12638400	219841672	4491461516	69963500	319754	1606634	71889888
FAM007653	FAM006876	FAM007654	2998	1160	3	33572210	C	G	C>G	Not	C	C	T	U	ref_denovo	2007-02-09	female	Bichon Frisé	2129490722	6319200	109920836	34981750	159877	803317	4258981444	12638400	219841672	4491461516	69963500	319754	1606634	71889888
FAM007653	FAM006876	FAM007654	2998	1160	3	54156442	T	C	T>C	Not	T	C	G	U	ref_denovo	2007-02-09	female	Bichon Frisé	2129490722	6319200	109920836	34981750	159877	803317	4258981444	12638400	219841672	4491461516	69963500	319754	1606634	71889888
FAM007653	FAM006876	FAM007654	2998	1160	3	54227869	C	T	C>T,CG	Not	C	A	G	U	ref_denovo	2007-02-09	female	Bichon Frisé	2129490722	6319200	109920836	34981750	159877	803317	4258981444	12638400	219841672	4491461516	69963500	319754	1606634	71889888
FAM007653	FAM006876	FAM007654	2998	1160	4	41710739	T	A	T>A	Not	T	G	G	U	ref_denovo	2007-02-09	female	Bichon Frisé	2129490722	6319200	109920836	34981750	159877	803317	4258981444	12638400	219841672	4491461516	69963500	319754	1606634	71889888
FAM007653	FAM006876	FAM007654	2998	1160	4	57909184	C	T	C>T	Not	C	C	T	P	ref_denovo	2007-02-09	female	Bichon Frisé	2129490722	6319200	109920836	34981750	159877	803317	4258981444	12638400	219841672	4491461516	69963500	319754	1606634	71889888
FAM007653	FAM006876	FAM007654	2998	1160	4	75886468	C	T	C>T	Not	C	T	C	U	ref_denovo	2007-02-09	female	Bichon Frisé	2129490722	6319200	109920836	34981750	159877	803317	4258981444	12638400	219841672	4491461516	69963500	319754	1606634	71889888
FAM007653	FAM006876	FAM007654	2998	1160	6	36132012	C	T	C>T	Not	C	T	A	U	ref_denovo	2007-02-09	female	Bichon Frisé	2129490722	6319200	109920836	34981750	159877	803317	4258981444	12638400	219841672	4491461516	69963500	319754	1606634	71889888
FAM007653	FAM006876	FAM007654	2998	1160	6	64419524	C	T	C>T,CG	Not	C	A	G	U	ref_denovo	2007-02-09	female	Bichon Frisé	2129490722	6319200	109920836	34981750	159877	803317	4258981444	12638400	219841672	4491461516	69963500	319754	1606634	71889888
FAM007653	FAM006876	FAM007654	2998	1160	7	3292401	A	T	T>A	Not	A	A	G	U	ref_denovo	2007-02-09	female	Bichon Frisé	2129490722	6319200	109920836	34981750	159877	803317	4258981444	12638400	219841672	4491461516	69963500	319754	1606634	71889888
FAM007653	FAM006876	FAM007654	2998	1160	7	47452498	G	T	C>A	Not	g	t	c	M	ref_denovo	2007-02-09	female	Bichon Frisé	2129490722	6319200	109920836	34981750	159877	803317	4258981444	12638400	219841672	4491461516	69963500	319754	1606634	71889888
FAM007653	FAM006876	FAM007654	2998	1160	7	66462620	A	G	T>C	Not	a	t	t	U	ref_denovo	2007-02-09	female	Bichon Frisé	2129490722	6319200	109920836	34981750	159877	803317	4258981444	12638400	219841672	4491461516	69963500	319754	1606634	71889888
FAM007653	FAM006876	FAM007654	2998	1160	8	32602945	G	A	C>T	Not	g	t	A	P	ref_denovo	2007-02-09	female	Bichon Frisé	2129490722	6319200	109920836	34981750	159877	803317	4258981444	12638400	219841672	4491461516	69963500	319754	1606634	71889888
FAM007653	FAM006876	FAM007654	2998	1160	9	8376127	G	A	C>T,CG	Not	G	C	C	U	ref_denovo	2007-02-09	female	Bichon Frisé	2129490722	6319200	109920836	34981750	159877	803317	4258981444	12638400	219841672	4491461516	69963500	319754	1606634	71889888
FAM007653	FAM006876	FAM007654	2998	1160	15	63492981	G	A	C>T,CG	Not	G	C	T	U	ref_denovo	2007-02-09	female	Bichon Frisé	2129490722	6319200	109920836	34981750	159877	803317	4258981444	12638400	219841672	4491461516	69963500	319754	1606634	71889888
FAM007653	FAM006876	FAM007654	2998	1160	17	483524	G	A	C>T,CG	CGisland	G	C	A	U	ref_denovo	2007-02-09	female	Bichon Frisé	2129490722	6319200	109920836	34981750	159877	803317	4258981444	12638400	219841672	4491461516	69963500	319754	1606634	71889888
FAM007653	FAM006876	FAM007654	2998	1160	17	58777575	T	G	T>G	Not	t	t	t	U	ref_denovo	2007-02-09	female	Bichon Frisé	2129490722	6319200	109920836	34981750	159877	803317	4258981444	12638400	219841672	4491461516	69963500	319754	1606634	71889888
FAM007653	FAM006876	FAM007654	2998	1160	18	1972602	G	A	C>T,CG	CGisland	G	C	C	P	ref_denovo	2007-02-09	female	Bichon Frisé	2129490722	6319200	109920836	34981750	159877	803317	4258981444	12638400	219841672	4491461516	69963500	319754	1606634	71889888
FAM007653	FAM006876	FAM007654	2998	1160	18	26549276	A	T	T>A	Not	A	T	G	M	ref_denovo	2007-02-09	female	Bichon Frisé	2129490722	6319200	109920836	34981750	159877	803317	4258981444	12638400	219841672	4491461516	69963500	319754	1606634	71889888
FAM007653	FAM006876	FAM007654	2998	1160	19	48423478	C	T	C>T	Not	C	G	T	P	ref_denovo	2007-02-09	female	Bichon Frisé	2129490722	6319200	109920836	34981750	159877	803317	4258981444	12638400	219841672	4491461516	69963500	319754	1606634	71889888
FAM007653	FAM006876	FAM007654	2998	1160	20	32529899	A	G	T>C	Not	A	C	G	P	ref_denovo	2007-02-09	female	Bichon Frisé	2129490722	6319200	109920836	34981750	159877	803317	4258981444	12638400	219841672	4491461516	69963500	319754	1606634	71889888
FAM007653	FAM006876	FAM007654	2998	1160	20	56219449	G	C	C>G	CGisland	G	C	T	M	ref_denovo	2007-02-09	female	Bichon Frisé	2129490722	6319200	109920836	34981750	159877	803317	4258981444	12638400	219841672	4491461516	69963500	319754	1606634	71889888
FAM007653	FAM006876	FAM007654	2998	1160	21	36525791	A	T	T>A	Not	a	t	t	U	ref_denovo	2007-02-09	female	Bichon Frisé	2129490722	6319200	109920836	34981750	159877	803317	4258981444	12638400	219841672	4491461516	69963500	319754	1606634	71889888
FAM007653	FAM006876	FAM007654	2998	1160	21	47559651	G	C	C>G	Not	g	g	a	P	ref_denovo	2007-02-09	female	Bichon Frisé	2129490722	6319200	109920836	34981750	159877	803317	4258981444	12638400	219841672	4491461516	69963500	319754	1606634	71889888
FAM007653	FAM006876	FAM007654	2998	1160	23	7169587	T	C	T>C	Not	T	G	T	U	ref_denovo	2007-02-09	female	Bichon Frisé	2129490722	6319200	109920836	34981750	159877	803317	4258981444	12638400	219841672	4491461516	69963500	319754	1606634	71889888
FAM007653	FAM006876	FAM007654	2998	1160	28	21404815	C	T	C>T	CGisland	C	C	C	P	ref_denovo	2007-02-09	female	Bichon Frisé	2129490722	6319200	109920836	34981750	159877	803317	4258981444	12638400	219841672	4491461516	69963500	319754	1606634	71889888
FAM007653	FAM006876	FAM007654	2998	1160	28	33959155	C	A	C>A	CGisland	C	G	G	U	ref_denovo	2007-02-09	female	Bichon Frisé	2129490722	6319200	109920836	34981750	159877	803317	4258981444	12638400	219841672	4491461516	69963500	319754	1606634	71889888
FAM007653	FAM006876	FAM007654	2998	1160	29	15957978	A	C	T>G	Not	A	A	A	U	ref_denovo	2007-02-09	female	Bichon Frisé	2129490722	6319200	109920836	34981750	159877	803317	4258981444	12638400	219841672	4491461516	69963500	319754	1606634	71889888
FAM007653	FAM006876	FAM007654	2998	1160	29	38125280	G	A	C>T,CG	Not	G	C	G	P	ref_denovo	2007-02-09	female	Bichon Frisé	2129490722	6319200	109920836	34981750	159877	803317	4258981444	12638400	219841672	4491461516	69963500	319754	1606634	71889888
FAM007653	FAM006876	FAM007654	2998	1160	32	14516479	A	G	T>C	Not	A	G	C	M	ref_denovo	2007-02-09	female	Bichon Frisé	2129490722	6319200	109920836	34981750	159877	803317	4258981444	12638400	219841672	4491461516	69963500	319754	1606634	71889888
FAM007653	FAM006876	FAM007654	2998	1160	33	18299751	C	T	C>T	Not	C	G	T	U	ref_denovo	2007-02-09	female	Bichon Frisé	2129490722	6319200	109920836	34981750	159877	803317	4258981444	12638400	219841672	4491461516	69963500	319754	1606634	71889888
FAM007653	FAM006876	FAM007654	2998	1160	34	16620568	G	C	C>G	Not	G	A	A	P	ref_denovo	2007-02-09	female	Bichon Frisé	2129490722	6319200	109920836	34981750	159877	803317	4258981444	12638400	219841672	4491461516	69963500	319754	1606634	71889888
FAM007653	FAM006876	FAM007654	2998	1160	34	27988674	A	G	T>C	Not	A	T	G	U	ref_denovo	2007-02-09	female	Bichon Frisé	2129490722	6319200	109920836	34981750	159877	803317	4258981444	12638400	219841672	4491461516	69963500	319754	1606634	71889888
FAM007658	FAM006876	FAM007655	2287	2099	1	28280720	G	A	C>T	Not	g	a	t	U	ref_denovo	2005-02-28	female	Bichon Frisé	2129108323	6298120	109904563	35007316	165058	804832	4258216646	12596240	219809126	4490622012	70014632	330116	1609664	71954412
FAM007658	FAM006876	FAM007655	2287	2099	2	61137976	G	A	C>T	Not	G	A	A	U	ref_denovo	2005-02-28	female	Bichon Frisé	2129108323	6298120	109904563	35007316	165058	804832	4258216646	12596240	219809126	4490622012	70014632	330116	1609664	71954412
FAM007658	FAM006876	FAM007655	2287	2099	3	57955533	C	T	C>T,CG	Not	C	C	G	M	ref_denovo	2005-02-28	female	Bichon Frisé	2129108323	6298120	109904563	35007316	165058	804832	4258216646	12596240	219809126	4490622012	70014632	330116	1609664	71954412
FAM007658	FAM006876	FAM007655	2287	2099	4	10555308	C	T	C>T	Not	C	C	A	P	ref_denovo	2005-02-28	female	Bichon Frisé	2129108323	6298120	109904563	35007316	165058	804832	4258216646	12596240	219809126	4490622012	70014632	330116	1609664	71954412
FAM007658	FAM006876	FAM007655	2287	2099	6	11518938	C	A	C>A	Not	C	A	G	U	ref_denovo	2005-02-28	female	Bichon Frisé	2129108323	6298120	109904563	35007316	165058	804832	4258216646	12596240	219809126	4490622012	70014632	330116	1609664	71954412
FAM007658	FAM006876	FAM007655	2287	2099	6	17631322	C	T	C>T	Not	C	A	A	U	ref_denovo	2005-02-28	female	Bichon Frisé	2129108323	6298120	109904563	35007316	165058	804832	4258216646	12596240	219809126	4490622012	70014632	330116	1609664	71954412
FAM007658	FAM006876	FAM007655	2287	2099	6	63091078	A	C	T>G	Not	a	g	t	U	ref_denovo	2005-02-28	female	Bichon Frisé	2129108323	6298120	109904563	35007316	165058	804832	4258216646	12596240	219809126	4490622012	70014632	330116	1609664	71954412
FAM007658	FAM006876	FAM007655	2287	2099	6	69152443	T	C	T>C	Not	T	G	T	U	ref_somatic	2005-02-28	female	Bichon Frisé	2129108323	6298120	109904563	35007316	165058	804832	4258216646	12596240	219809126	4490622012	70014632	330116	1609664	71954412
FAM007658	FAM006876	FAM007655	2287	2099	6	77061291	C	T	C>T,CG	Not	C	C	G	P	ref_denovo	2005-02-28	female	Bichon Frisé	2129108323	6298120	109904563	35007316	165058	804832	4258216646	12596240	219809126	4490622012	70014632	330116	1609664	71954412
FAM007658	FAM006876	FAM007655	2287	2099	8	51959185	G	A	C>T	Not	G	G	A	U	ref_denovo	2005-02-28	female	Bichon Frisé	2129108323	6298120	109904563	35007316	165058	804832	4258216646	12596240	219809126	4490622012	70014632	330116	1609664	71954412
FAM007658	FAM006876	FAM007655	2287	2099	9	30265360	G	A	C>T	Not	G	T	G	U	ref_denovo	2005-02-28	female	Bichon Frisé	2129108323	6298120	109904563	35007316	165058	804832	4258216646	12596240	219809126	4490622012	70014632	330116	1609664	71954412
FAM007658	FAM006876	FAM007655	2287	2099	9	51375627	C	A	C>A	Not	C	G	T	U	ref_denovo	2005-02-28	female	Bichon Frisé	2129108323	6298120	109904563	35007316	165058	804832	4258216646	12596240	219809126	4490622012	70014632	330116	1609664	71954412
FAM007658	FAM006876	FAM007655	2287	2099	10	3005358	G	T	C>A	Not	G	G	C	U	ref_denovo	2005-02-28	female	Bichon Frisé	2129108323	6298120	109904563	35007316	165058	804832	4258216646	12596240	219809126	4490622012	70014632	330116	1609664	71954412
FAM007658	FAM006876	FAM007655	2287	2099	11	68578522	G	A	C>T,CG	Not	G	C	G	U	ref_denovo	2005-02-28	female	Bichon Frisé	2129108323	6298120	109904563	35007316	165058	804832	4258216646	12596240	219809126	4490622012	70014632	330116	1609664	71954412
FAM007658	FAM006876	FAM007655	2287	2099	13	40167928	A	G	T>C	Not	a	t	t	U	ref_denovo	2005-02-28	female	Bichon Frisé	2129108323	6298120	109904563	35007316	165058	804832	4258216646	12596240	219809126	4490622012	70014632	330116	1609664	71954412
FAM007658	FAM006876	FAM007655	2287	2099	15	55660264	G	C	C>G	Not	G	T	C	U	ref_denovo	2005-02-28	female	Bichon Frisé	2129108323	6298120	109904563	35007316	165058	804832	4258216646	12596240	219809126	4490622012	70014632	330116	1609664	71954412
FAM007658	FAM006876	FAM007655	2287	2099	18	24972953	C	A	C>A	Not	C	A	C	U	ref_denovo	2005-02-28	female	Bichon Frisé	2129108323	6298120	109904563	35007316	165058	804832	4258216646	12596240	219809126	4490622012	70014632	330116	1609664	71954412
FAM007658	FAM006876	FAM007655	2287	2099	28	2387522	T	C	T>C	Not	T	T	A	M	ref_denovo	2005-02-28	female	Bichon Frisé	2129108323	6298120	109904563	35007316	165058	804832	4258216646	12596240	219809126	4490622012	70014632	330116	1609664	71954412
FAM007658	FAM006876	FAM007655	2287	2099	30	15577889	T	A	T>A	Not	t	a	a	U	ref_denovo	2005-02-28	female	Bichon Frisé	2129108323	6298120	109904563	35007316	165058	804832	4258216646	12596240	219809126	4490622012	70014632	330116	1609664	71954412
FAM007658	FAM006876	FAM007655	2287	2099	30	15577892	T	A	T>A	Not	t	t	t	U	ref_denovo	2005-02-28	female	Bichon Frisé	2129108323	6298120	109904563	35007316	165058	804832	4258216646	12596240	219809126	4490622012	70014632	330116	1609664	71954412
FAM007658	FAM006876	FAM007655	2287	2099	30	15577896	G	A	C>T	Not	g	t	g	U	ref_denovo	2005-02-28	female	Bichon Frisé	2129108323	6298120	109904563	35007316	165058	804832	4258216646	12596240	219809126	4490622012	70014632	330116	1609664	71954412
FAM007658	FAM006876	FAM007655	2287	2099	31	21860386	G	A	C>T	Not	G	G	G	U	ref_denovo	2005-02-28	female	Bichon Frisé	2129108323	6298120	109904563	35007316	165058	804832	4258216646	12596240	219809126	4490622012	70014632	330116	1609664	71954412
FAM007658	FAM006876	FAM007655	2287	2099	32	32630284	G	T	C>A	Not	G	T	T	U	ref_denovo	2005-02-28	female	Bichon Frisé	2129108323	6298120	109904563	35007316	165058	804832	4258216646	12596240	219809126	4490622012	70014632	330116	1609664	71954412
FAM007660	FAM006876	FAM007659	1424	828	1	46138942	G	A	C>T,CG	Not	G	C	T	P	ref_denovo	2002-10-19	male	Bichon Frisé	2130532083	6277003	109469315	35012554	69121	794526	4261064166	12554006	109469315	4383087487	70025108	138242	794526	70957876
FAM007660	FAM006876	FAM007659	1424	828	1	111893375	G	C	C>G	Not	G	A	T	U	ref_somatic	2002-10-19	male	Bichon Frisé	2130532083	6277003	109469315	35012554	69121	794526	4261064166	12554006	109469315	4383087487	70025108	138242	794526	70957876
FAM007660	FAM006876	FAM007659	1424	828	2	24291205	A	G	T>C	Not	a	c	a	P	ref_denovo	2002-10-19	male	Bichon Frisé	2130532083	6277003	109469315	35012554	69121	794526	4261064166	12554006	109469315	4383087487	70025108	138242	794526	70957876
FAM007660	FAM006876	FAM007659	1424	828	5	38663370	C	A	C>A	Not	C	G	C	U	ref_denovo	2002-10-19	male	Bichon Frisé	2130532083	6277003	109469315	35012554	69121	794526	4261064166	12554006	109469315	4383087487	70025108	138242	794526	70957876
FAM007660	FAM006876	FAM007659	1424	828	5	59545332	C	A	C>A	Not	C	G	A	U	ref_denovo	2002-10-19	male	Bichon Frisé	2130532083	6277003	109469315	35012554	69121	794526	4261064166	12554006	109469315	4383087487	70025108	138242	794526	70957876
FAM007660	FAM006876	FAM007659	1424	828	7	32499735	C	A	C>A	Not	C	T	A	U	ref_denovo	2002-10-19	male	Bichon Frisé	2130532083	6277003	109469315	35012554	69121	794526	4261064166	12554006	109469315	4383087487	70025108	138242	794526	70957876
FAM007660	FAM006876	FAM007659	1424	828	8	72817448	G	A	C>T,CG	CGisland	G	C	C	P	ref_denovo	2002-10-19	male	Bichon Frisé	2130532083	6277003	109469315	35012554	69121	794526	4261064166	12554006	109469315	4383087487	70025108	138242	794526	70957876
FAM007660	FAM006876	FAM007659	1424	828	12	69402201	C	T	C>T	Not	C	C	A	U	ref_denovo	2002-10-19	male	Bichon Frisé	2130532083	6277003	109469315	35012554	69121	794526	4261064166	12554006	109469315	4383087487	70025108	138242	794526	70957876
FAM007660	FAM006876	FAM007659	1424	828	13	15800826	C	T	C>T	Not	C	A	c	U	ref_denovo	2002-10-19	male	Bichon Frisé	2130532083	6277003	109469315	35012554	69121	794526	4261064166	12554006	109469315	4383087487	70025108	138242	794526	70957876
FAM007660	FAM006876	FAM007659	1424	828	15	54340619	G	A	C>T,CG	Not	G	C	T	P	ref_denovo	2002-10-19	male	Bichon Frisé	2130532083	6277003	109469315	35012554	69121	794526	4261064166	12554006	109469315	4383087487	70025108	138242	794526	70957876
FAM007660	FAM006876	FAM007659	1424	828	18	23695397	T	C	T>C	Not	T	A	T	U	ref_denovo	2002-10-19	male	Bichon Frisé	2130532083	6277003	109469315	35012554	69121	794526	4261064166	12554006	109469315	4383087487	70025108	138242	794526	70957876
FAM007660	FAM006876	FAM007659	1424	828	20	41443409	T	A	T>A	Not	t	a	a	P	ref_denovo	2002-10-19	male	Bichon Frisé	2130532083	6277003	109469315	35012554	69121	794526	4261064166	12554006	109469315	4383087487	70025108	138242	794526	70957876
FAM007660	FAM006876	FAM007659	1424	828	30	34152366	G	A	C>T,CG	Not	G	C	C	U	ref_denovo	2002-10-19	male	Bichon Frisé	2130532083	6277003	109469315	35012554	69121	794526	4261064166	12554006	109469315	4383087487	70025108	138242	794526	70957876
FAM007660	FAM006876	FAM007659	1424	828	34	7499909	C	T	C>T	Not	C	G	C	U	ref_denovo	2002-10-19	male	Bichon Frisé	2130532083	6277003	109469315	35012554	69121	794526	4261064166	12554006	109469315	4383087487	70025108	138242	794526	70957876
FAM007660	FAM006876	FAM007659	1424	828	38	22712503	C	T	C>T	Not	C	A	C	U	ref_denovo	2002-10-19	male	Bichon Frisé	2130532083	6277003	109469315	35012554	69121	794526	4261064166	12554006	109469315	4383087487	70025108	138242	794526	70957876
FAM007661	FAM006876	FAM007657	2466	1565	1	42461332	T	C	T>C	Not	T	C	A	U	ref_denovo	2005-08-26	male	Bichon Frisé	2129758947	6276400	109206991	34924858	50187	791512	4259517894	12552800	109206991	4381277685	69849716	100374	791512	70741602
FAM007661	FAM006876	FAM007657	2466	1565	1	122367989	C	A	C>A	Not	C	C	A	U	ref_denovo	2005-08-26	male	Bichon Frisé	2129758947	6276400	109206991	34924858	50187	791512	4259517894	12552800	109206991	4381277685	69849716	100374	791512	70741602
FAM007661	FAM006876	FAM007657	2466	1565	2	52620435	A	C	T>G	Not	A	C	C	U	ref_denovo	2005-08-26	male	Bichon Frisé	2129758947	6276400	109206991	34924858	50187	791512	4259517894	12552800	109206991	4381277685	69849716	100374	791512	70741602
FAM007661	FAM006876	FAM007657	2466	1565	3	12555864	T	C	T>C	Not	T	A	T	P	ref_denovo	2005-08-26	male	Bichon Frisé	2129758947	6276400	109206991	34924858	50187	791512	4259517894	12552800	109206991	4381277685	69849716	100374	791512	70741602
FAM007661	FAM006876	FAM007657	2466	1565	5	51877407	C	A	C>A	Not	C	A	C	P	ref_denovo	2005-08-26	male	Bichon Frisé	2129758947	6276400	109206991	34924858	50187	791512	4259517894	12552800	109206991	4381277685	69849716	100374	791512	70741602
FAM007661	FAM006876	FAM007657	2466	1565	6	15682316	C	T	C>T	Not	C	T	C	M	ref_denovo	2005-08-26	male	Bichon Frisé	2129758947	6276400	109206991	34924858	50187	791512	4259517894	12552800	109206991	4381277685	69849716	100374	791512	70741602
FAM007661	FAM006876	FAM007657	2466	1565	7	34498964	T	G	T>G	Not	t	a	g	U	ref_denovo	2005-08-26	male	Bichon Frisé	2129758947	6276400	109206991	34924858	50187	791512	4259517894	12552800	109206991	4381277685	69849716	100374	791512	70741602
FAM007661	FAM006876	FAM007657	2466	1565	7	34520000	T	G	T>G	Not	t	c	c	U	ref_denovo	2005-08-26	male	Bichon Frisé	2129758947	6276400	109206991	34924858	50187	791512	4259517894	12552800	109206991	4381277685	69849716	100374	791512	70741602
FAM007661	FAM006876	FAM007657	2466	1565	9	9169281	A	C	T>G	Not	a	g	c	U	ref_denovo	2005-08-26	male	Bichon Frisé	2129758947	6276400	109206991	34924858	50187	791512	4259517894	12552800	109206991	4381277685	69849716	100374	791512	70741602
FAM007661	FAM006876	FAM007657	2466	1565	9	39090770	T	C	T>C	Not	T	C	A	U	ref_denovo	2005-08-26	male	Bichon Frisé	2129758947	6276400	109206991	34924858	50187	791512	4259517894	12552800	109206991	4381277685	69849716	100374	791512	70741602
FAM007661	FAM006876	FAM007657	2466	1565	13	36215327	C	T	C>T,CG	CGisland	C	T	G	P	ref_denovo	2005-08-26	male	Bichon Frisé	2129758947	6276400	109206991	34924858	50187	791512	4259517894	12552800	109206991	4381277685	69849716	100374	791512	70741602
FAM007661	FAM006876	FAM007657	2466	1565	15	18148847	A	G	T>C	Not	A	C	C	U	ref_denovo	2005-08-26	male	Bichon Frisé	2129758947	6276400	109206991	34924858	50187	791512	4259517894	12552800	109206991	4381277685	69849716	100374	791512	70741602
FAM007661	FAM006876	FAM007657	2466	1565	18	38707762	C	T	C>T,CG	Not	c	c	g	P	ref_denovo	2005-08-26	male	Bichon Frisé	2129758947	6276400	109206991	34924858	50187	791512	4259517894	12552800	109206991	4381277685	69849716	100374	791512	70741602
FAM007661	FAM006876	FAM007657	2466	1565	19	37274841	G	C	C>G	Not	G	C	T	U	ref_denovo	2005-08-26	male	Bichon Frisé	2129758947	6276400	109206991	34924858	50187	791512	4259517894	12552800	109206991	4381277685	69849716	100374	791512	70741602
FAM007661	FAM006876	FAM007657	2466	1565	20	8104199	C	T	C>T	Not	c	c	c	U	ref_denovo	2005-08-26	male	Bichon Frisé	2129758947	6276400	109206991	34924858	50187	791512	4259517894	12552800	109206991	4381277685	69849716	100374	791512	70741602
FAM007661	FAM006876	FAM007657	2466	1565	20	23673396	C	T	C>T	Not	C	C	T	P	ref_denovo	2005-08-26	male	Bichon Frisé	2129758947	6276400	109206991	34924858	50187	791512	4259517894	12552800	109206991	4381277685	69849716	100374	791512	70741602
FAM007661	FAM006876	FAM007657	2466	1565	26	19024348	G	A	C>T,CG	Not	G	C	G	U	ref_denovo	2005-08-26	male	Bichon Frisé	2129758947	6276400	109206991	34924858	50187	791512	4259517894	12552800	109206991	4381277685	69849716	100374	791512	70741602
FAM007661	FAM006876	FAM007657	2466	1565	27	6668822	A	G	T>C	Not	A	A	T	U	ref_denovo	2005-08-26	male	Bichon Frisé	2129758947	6276400	109206991	34924858	50187	791512	4259517894	12552800	109206991	4381277685	69849716	100374	791512	70741602
FAM007661	FAM006876	FAM007657	2466	1565	27	17204337	C	T	C>T,CG	Not	C	C	G	P	ref_denovo	2005-08-26	male	Bichon Frisé	2129758947	6276400	109206991	34924858	50187	791512	4259517894	12552800	109206991	4381277685	69849716	100374	791512	70741602
FAM007661	FAM006876	FAM007657	2466	1565	30	5970291	C	T	C>T,CG	Not	C	T	G	U	ref_denovo	2005-08-26	male	Bichon Frisé	2129758947	6276400	109206991	34924858	50187	791512	4259517894	12552800	109206991	4381277685	69849716	100374	791512	70741602
FAM007661	FAM006876	FAM007657	2466	1565	31	24429037	A	G	T>C	Not	A	A	T	P	ref_denovo	2005-08-26	male	Bichon Frisé	2129758947	6276400	109206991	34924858	50187	791512	4259517894	12552800	109206991	4381277685	69849716	100374	791512	70741602
FAM007661	FAM006876	FAM007657	2466	1565	32	10338692	G	A	C>T	Not	G	T	T	P	ref_denovo	2005-08-26	male	Bichon Frisé	2129758947	6276400	109206991	34924858	50187	791512	4259517894	12552800	109206991	4381277685	69849716	100374	791512	70741602
FAM007784	FAM006876	FAM006875	3040	1244	1	43692473	G	A	C>T	Not	G	T	G	P	ref_denovo	2007-03-23	female	Bichon Frisé	2127364629	6281993	109896371	34652022	148883	791976	4254729258	12563986	219792742	4487085986	69304044	297766	1583952	71185762
FAM007784	FAM006876	FAM006875	3040	1244	1	54808053	C	T	C>T,CG	Not	C	G	G	P	ref_denovo	2007-03-23	female	Bichon Frisé	2127364629	6281993	109896371	34652022	148883	791976	4254729258	12563986	219792742	4487085986	69304044	297766	1583952	71185762
FAM007784	FAM006876	FAM006875	3040	1244	1	83108409	C	T	C>T	Not	C	A	C	P	ref_denovo	2007-03-23	female	Bichon Frisé	2127364629	6281993	109896371	34652022	148883	791976	4254729258	12563986	219792742	4487085986	69304044	297766	1583952	71185762
FAM007784	FAM006876	FAM006875	3040	1244	3	13494382	G	A	C>T	Not	G	T	G	U	ref_denovo	2007-03-23	female	Bichon Frisé	2127364629	6281993	109896371	34652022	148883	791976	4254729258	12563986	219792742	4487085986	69304044	297766	1583952	71185762
FAM007784	FAM006876	FAM006875	3040	1244	3	49914793	C	T	C>T	Not	C	C	T	U	ref_denovo	2007-03-23	female	Bichon Frisé	2127364629	6281993	109896371	34652022	148883	791976	4254729258	12563986	219792742	4487085986	69304044	297766	1583952	71185762
FAM007784	FAM006876	FAM006875	3040	1244	4	19230123	A	T	T>A	Not	a	a	a	U	ref_denovo	2007-03-23	female	Bichon Frisé	2127364629	6281993	109896371	34652022	148883	791976	4254729258	12563986	219792742	4487085986	69304044	297766	1583952	71185762
FAM007784	FAM006876	FAM006875	3040	1244	4	70558747	G	A	C>T	Not	G	A	G	U	ref_denovo	2007-03-23	female	Bichon Frisé	2127364629	6281993	109896371	34652022	148883	791976	4254729258	12563986	219792742	4487085986	69304044	297766	1583952	71185762
FAM007784	FAM006876	FAM006875	3040	1244	5	55693707	C	A	C>A	Not	C	T	C	U	ref_denovo	2007-03-23	female	Bichon Frisé	2127364629	6281993	109896371	34652022	148883	791976	4254729258	12563986	219792742	4487085986	69304044	297766	1583952	71185762
FAM007784	FAM006876	FAM006875	3040	1244	5	57220344	C	T	C>T	Not	C	G	A	U	ref_denovo	2007-03-23	female	Bichon Frisé	2127364629	6281993	109896371	34652022	148883	791976	4254729258	12563986	219792742	4487085986	69304044	297766	1583952	71185762
FAM007784	FAM006876	FAM006875	3040	1244	6	3316618	G	A	C>T	Not	G	G	T	P	ref_denovo	2007-03-23	female	Bichon Frisé	2127364629	6281993	109896371	34652022	148883	791976	4254729258	12563986	219792742	4487085986	69304044	297766	1583952	71185762
FAM007784	FAM006876	FAM006875	3040	1244	7	9154882	A	C	T>G	Not	A	C	A	U	ref_denovo	2007-03-23	female	Bichon Frisé	2127364629	6281993	109896371	34652022	148883	791976	4254729258	12563986	219792742	4487085986	69304044	297766	1583952	71185762
FAM007784	FAM006876	FAM006875	3040	1244	7	45851478	C	T	C>T,CG	Not	C	C	G	U	ref_denovo	2007-03-23	female	Bichon Frisé	2127364629	6281993	109896371	34652022	148883	791976	4254729258	12563986	219792742	4487085986	69304044	297766	1583952	71185762
FAM007784	FAM006876	FAM006875	3040	1244	11	21144518	G	A	C>T	Not	G	T	A	U	ref_denovo	2007-03-23	female	Bichon Frisé	2127364629	6281993	109896371	34652022	148883	791976	4254729258	12563986	219792742	4487085986	69304044	297766	1583952	71185762
FAM007784	FAM006876	FAM006875	3040	1244	11	31915776	T	C	T>C	Not	T	T	G	P	ref_denovo	2007-03-23	female	Bichon Frisé	2127364629	6281993	109896371	34652022	148883	791976	4254729258	12563986	219792742	4487085986	69304044	297766	1583952	71185762
FAM007784	FAM006876	FAM006875	3040	1244	11	67869607	G	A	C>T	Not	G	T	G	U	ref_denovo	2007-03-23	female	Bichon Frisé	2127364629	6281993	109896371	34652022	148883	791976	4254729258	12563986	219792742	4487085986	69304044	297766	1583952	71185762
FAM007784	FAM006876	FAM006875	3040	1244	11	70020323	C	T	C>T	Not	C	C	C	U	ref_denovo	2007-03-23	female	Bichon Frisé	2127364629	6281993	109896371	34652022	148883	791976	4254729258	12563986	219792742	4487085986	69304044	297766	1583952	71185762
FAM007784	FAM006876	FAM006875	3040	1244	12	22114225	A	G	T>C	Not	a	a	c	U	ref_denovo	2007-03-23	female	Bichon Frisé	2127364629	6281993	109896371	34652022	148883	791976	4254729258	12563986	219792742	4487085986	69304044	297766	1583952	71185762
FAM007784	FAM006876	FAM006875	3040	1244	13	28809209	C	T	C>T	Not	c	c	t	U	ref_denovo	2007-03-23	female	Bichon Frisé	2127364629	6281993	109896371	34652022	148883	791976	4254729258	12563986	219792742	4487085986	69304044	297766	1583952	71185762
FAM007784	FAM006876	FAM006875	3040	1244	14	42835972	T	A	T>A	Not	T	T	A	M	ref_denovo	2007-03-23	female	Bichon Frisé	2127364629	6281993	109896371	34652022	148883	791976	4254729258	12563986	219792742	4487085986	69304044	297766	1583952	71185762
FAM007784	FAM006876	FAM006875	3040	1244	15	8168865	C	A	C>A	CGisland	C	C	T	U	ref_denovo	2007-03-23	female	Bichon Frisé	2127364629	6281993	109896371	34652022	148883	791976	4254729258	12563986	219792742	4487085986	69304044	297766	1583952	71185762
FAM007784	FAM006876	FAM006875	3040	1244	15	29445497	T	G	T>G	Not	T	C	A	U	ref_denovo	2007-03-23	female	Bichon Frisé	2127364629	6281993	109896371	34652022	148883	791976	4254729258	12563986	219792742	4487085986	69304044	297766	1583952	71185762
FAM007784	FAM006876	FAM006875	3040	1244	15	57201438	G	A	C>T	Not	G	A	T	P	ref_denovo	2007-03-23	female	Bichon Frisé	2127364629	6281993	109896371	34652022	148883	791976	4254729258	12563986	219792742	4487085986	69304044	297766	1583952	71185762
FAM007784	FAM006876	FAM006875	3040	1244	16	18317534	C	G	C>G	Not	C	C	T	U	ref_denovo	2007-03-23	female	Bichon Frisé	2127364629	6281993	109896371	34652022	148883	791976	4254729258	12563986	219792742	4487085986	69304044	297766	1583952	71185762
FAM007784	FAM006876	FAM006875	3040	1244	16	18317565	G	T	C>A	Not	G	A	G	U	ref_denovo	2007-03-23	female	Bichon Frisé	2127364629	6281993	109896371	34652022	148883	791976	4254729258	12563986	219792742	4487085986	69304044	297766	1583952	71185762
FAM007784	FAM006876	FAM006875	3040	1244	17	50632519	G	A	C>T	CGisland	G	A	A	U	ref_denovo	2007-03-23	female	Bichon Frisé	2127364629	6281993	109896371	34652022	148883	791976	4254729258	12563986	219792742	4487085986	69304044	297766	1583952	71185762
FAM007784	FAM006876	FAM006875	3040	1244	18	51503103	G	A	C>T	Not	G	G	A	U	ref_denovo	2007-03-23	female	Bichon Frisé	2127364629	6281993	109896371	34652022	148883	791976	4254729258	12563986	219792742	4487085986	69304044	297766	1583952	71185762
FAM007784	FAM006876	FAM006875	3040	1244	21	24471322	G	A	C>T,CG	Not	g	c	g	U	ref_denovo	2007-03-23	female	Bichon Frisé	2127364629	6281993	109896371	34652022	148883	791976	4254729258	12563986	219792742	4487085986	69304044	297766	1583952	71185762
FAM007784	FAM006876	FAM006875	3040	1244	22	17665061	C	T	C>T	Not	C	T	C	U	ref_denovo	2007-03-23	female	Bichon Frisé	2127364629	6281993	109896371	34652022	148883	791976	4254729258	12563986	219792742	4487085986	69304044	297766	1583952	71185762
FAM007784	FAM006876	FAM006875	3040	1244	29	18630470	G	A	C>T	Not	G	G	C	M	ref_denovo	2007-03-23	female	Bichon Frisé	2127364629	6281993	109896371	34652022	148883	791976	4254729258	12563986	219792742	4487085986	69304044	297766	1583952	71185762
FAM007784	FAM006876	FAM006875	3040	1244	30	23147742	C	T	C>T	Not	C	G	T	P	ref_denovo	2007-03-23	female	Bichon Frisé	2127364629	6281993	109896371	34652022	148883	791976	4254729258	12563986	219792742	4487085986	69304044	297766	1583952	71185762
FAM007784	FAM006876	FAM006875	3040	1244	34	40779048	G	A	C>T,CG	CGisland	G	C	C	U	ref_denovo	2007-03-23	female	Bichon Frisé	2127364629	6281993	109896371	34652022	148883	791976	4254729258	12563986	219792742	4487085986	69304044	297766	1583952	71185762
FAM007784	FAM006876	FAM006875	3040	1244	35	7480819	G	A	C>T	CGisland	G	G	C	U	ref_denovo	2007-03-23	female	Bichon Frisé	2127364629	6281993	109896371	34652022	148883	791976	4254729258	12563986	219792742	4487085986	69304044	297766	1583952	71185762
FAM007785	FAM006876	FAM007656	2912	2391	2	61051030	G	A	C>T	Not	G	A	A	U	ref_somatic	2006-11-15	male	Bichon Frisé	2130081393	6271285	109616381	34949702	80104	797325	4260162786	12542570	109616381	4382321737	69899404	160208	797325	70856937
FAM007785	FAM006876	FAM007656	2912	2391	2	68303272	C	T	C>T,CG	Not	c	c	g	P	ref_denovo	2006-11-15	male	Bichon Frisé	2130081393	6271285	109616381	34949702	80104	797325	4260162786	12542570	109616381	4382321737	69899404	160208	797325	70856937
FAM007785	FAM006876	FAM007656	2912	2391	2	69560616	G	A	C>T	Not	G	A	A	P	ref_denovo	2006-11-15	male	Bichon Frisé	2130081393	6271285	109616381	34949702	80104	797325	4260162786	12542570	109616381	4382321737	69899404	160208	797325	70856937
FAM007785	FAM006876	FAM007656	2912	2391	3	20754228	C	T	C>T	Not	C	G	C	U	ref_denovo	2006-11-15	male	Bichon Frisé	2130081393	6271285	109616381	34949702	80104	797325	4260162786	12542570	109616381	4382321737	69899404	160208	797325	70856937
FAM007785	FAM006876	FAM007656	2912	2391	5	56921859	A	G	T>C	Not	A	T	C	U	ref_denovo	2006-11-15	male	Bichon Frisé	2130081393	6271285	109616381	34949702	80104	797325	4260162786	12542570	109616381	4382321737	69899404	160208	797325	70856937
FAM007785	FAM006876	FAM007656	2912	2391	5	86166734	C	T	C>T	Not	C	G	A	U	ref_denovo	2006-11-15	male	Bichon Frisé	2130081393	6271285	109616381	34949702	80104	797325	4260162786	12542570	109616381	4382321737	69899404	160208	797325	70856937
FAM007785	FAM006876	FAM007656	2912	2391	6	34638124	T	G	T>G	Not	T	G	C	P	ref_denovo	2006-11-15	male	Bichon Frisé	2130081393	6271285	109616381	34949702	80104	797325	4260162786	12542570	109616381	4382321737	69899404	160208	797325	70856937
FAM007785	FAM006876	FAM007656	2912	2391	6	58039464	C	T	C>T,CG	Not	c	g	g	U	ref_denovo	2006-11-15	male	Bichon Frisé	2130081393	6271285	109616381	34949702	80104	797325	4260162786	12542570	109616381	4382321737	69899404	160208	797325	70856937
FAM007785	FAM006876	FAM007656	2912	2391	7	48106266	C	T	C>T	Not	C	G	C	U	ref_denovo	2006-11-15	male	Bichon Frisé	2130081393	6271285	109616381	34949702	80104	797325	4260162786	12542570	109616381	4382321737	69899404	160208	797325	70856937
FAM007785	FAM006876	FAM007656	2912	2391	7	54945457	C	T	C>T	Not	C	A	T	U	ref_denovo	2006-11-15	male	Bichon Frisé	2130081393	6271285	109616381	34949702	80104	797325	4260162786	12542570	109616381	4382321737	69899404	160208	797325	70856937
FAM007785	FAM006876	FAM007656	2912	2391	7	80020104	C	T	C>T	Not	c	a	a	P	ref_denovo	2006-11-15	male	Bichon Frisé	2130081393	6271285	109616381	34949702	80104	797325	4260162786	12542570	109616381	4382321737	69899404	160208	797325	70856937
FAM007785	FAM006876	FAM007656	2912	2391	8	36275694	T	A	T>A	Not	T	C	T	U	ref_denovo	2006-11-15	male	Bichon Frisé	2130081393	6271285	109616381	34949702	80104	797325	4260162786	12542570	109616381	4382321737	69899404	160208	797325	70856937
FAM007785	FAM006876	FAM007656	2912	2391	9	17572357	G	A	C>T,CG	Not	G	C	A	U	ref_somatic	2006-11-15	male	Bichon Frisé	2130081393	6271285	109616381	34949702	80104	797325	4260162786	12542570	109616381	4382321737	69899404	160208	797325	70856937
FAM007785	FAM006876	FAM007656	2912	2391	10	36689125	G	A	C>T	Not	G	T	G	U	ref_denovo	2006-11-15	male	Bichon Frisé	2130081393	6271285	109616381	34949702	80104	797325	4260162786	12542570	109616381	4382321737	69899404	160208	797325	70856937
FAM007785	FAM006876	FAM007656	2912	2391	13	18789358	C	T	C>T	Not	C	C	T	U	ref_denovo	2006-11-15	male	Bichon Frisé	2130081393	6271285	109616381	34949702	80104	797325	4260162786	12542570	109616381	4382321737	69899404	160208	797325	70856937
FAM007785	FAM006876	FAM007656	2912	2391	14	38866725	G	A	C>T	Not	G	A	T	U	ref_denovo	2006-11-15	male	Bichon Frisé	2130081393	6271285	109616381	34949702	80104	797325	4260162786	12542570	109616381	4382321737	69899404	160208	797325	70856937
FAM007785	FAM006876	FAM007656	2912	2391	16	8922255	G	A	C>T,CG	Not	G	C	C	U	ref_denovo	2006-11-15	male	Bichon Frisé	2130081393	6271285	109616381	34949702	80104	797325	4260162786	12542570	109616381	4382321737	69899404	160208	797325	70856937
FAM007785	FAM006876	FAM007656	2912	2391	17	488739	G	A	C>T,CG	Not	G	C	G	U	ref_denovo	2006-11-15	male	Bichon Frisé	2130081393	6271285	109616381	34949702	80104	797325	4260162786	12542570	109616381	4382321737	69899404	160208	797325	70856937
FAM007785	FAM006876	FAM007656	2912	2391	18	26557321	C	T	C>T,CG	Not	C	C	G	M	ref_denovo	2006-11-15	male	Bichon Frisé	2130081393	6271285	109616381	34949702	80104	797325	4260162786	12542570	109616381	4382321737	69899404	160208	797325	70856937
FAM007785	FAM006876	FAM007656	2912	2391	19	45686609	C	A	C>A	Not	C	T	A	U	ref_denovo	2006-11-15	male	Bichon Frisé	2130081393	6271285	109616381	34949702	80104	797325	4260162786	12542570	109616381	4382321737	69899404	160208	797325	70856937
FAM007785	FAM006876	FAM007656	2912	2391	21	22330581	G	A	C>T	Not	G	T	T	M	ref_denovo	2006-11-15	male	Bichon Frisé	2130081393	6271285	109616381	34949702	80104	797325	4260162786	12542570	109616381	4382321737	69899404	160208	797325	70856937
FAM007785	FAM006876	FAM007656	2912	2391	21	30838076	G	T	C>A	Not	g	a	t	U	ref_denovo	2006-11-15	male	Bichon Frisé	2130081393	6271285	109616381	34949702	80104	797325	4260162786	12542570	109616381	4382321737	69899404	160208	797325	70856937
FAM007785	FAM006876	FAM007656	2912	2391	21	36371029	T	C	T>C	Not	T	G	A	M	ref_denovo	2006-11-15	male	Bichon Frisé	2130081393	6271285	109616381	34949702	80104	797325	4260162786	12542570	109616381	4382321737	69899404	160208	797325	70856937
FAM007785	FAM006876	FAM007656	2912	2391	26	35657893	A	G	T>C	Not	A	T	C	P	ref_denovo	2006-11-15	male	Bichon Frisé	2130081393	6271285	109616381	34949702	80104	797325	4260162786	12542570	109616381	4382321737	69899404	160208	797325	70856937
FAM007785	FAM006876	FAM007656	2912	2391	31	8539763	G	A	C>T,CG	Not	g	c	a	P	ref_denovo	2006-11-15	male	Bichon Frisé	2130081393	6271285	109616381	34949702	80104	797325	4260162786	12542570	109616381	4382321737	69899404	160208	797325	70856937
FAM007785	FAM006876	FAM007656	2912	2391	31	33807442	G	A	C>T,CG	Not	G	C	T	U	ref_denovo	2006-11-15	male	Bichon Frisé	2130081393	6271285	109616381	34949702	80104	797325	4260162786	12542570	109616381	4382321737	69899404	160208	797325	70856937
FAM007785	FAM006876	FAM007656	2912	2391	35	3977008	A	T	T>A	Not	A	C	C	U	ref_denovo	2006-11-15	male	Bichon Frisé	2130081393	6271285	109616381	34949702	80104	797325	4260162786	12542570	109616381	4382321737	69899404	160208	797325	70856937
FAM007785	FAM006876	FAM007656	2912	2391	35	18436847	G	A	C>T	Not	G	T	T	P	ref_denovo	2006-11-15	male	Bichon Frisé	2130081393	6271285	109616381	34949702	80104	797325	4260162786	12542570	109616381	4382321737	69899404	160208	797325	70856937
FAM007786	FAM006876	FAM006879	3373	931	1	23575910	G	A	C>T	Not	G	T	A	U	ref_somatic	2008-02-19	female	Bichon Frisé	2128652852	6300541	110003104	34789261	152483	795873	4257305704	12601082	220006208	4489912994	69578522	304966	1591746	71475234
FAM007786	FAM006876	FAM006879	3373	931	1	51387178	C	A	C>A	Not	C	C	C	U	ref_denovo	2008-02-19	female	Bichon Frisé	2128652852	6300541	110003104	34789261	152483	795873	4257305704	12601082	220006208	4489912994	69578522	304966	1591746	71475234
FAM007786	FAM006876	FAM006879	3373	931	1	90666043	G	A	C>T	Not	G	A	A	U	ref_denovo	2008-02-19	female	Bichon Frisé	2128652852	6300541	110003104	34789261	152483	795873	4257305704	12601082	220006208	4489912994	69578522	304966	1591746	71475234
FAM007786	FAM006876	FAM006879	3373	931	5	10640870	G	A	C>T	Not	g	t	g	U	ref_denovo	2008-02-19	female	Bichon Frisé	2128652852	6300541	110003104	34789261	152483	795873	4257305704	12601082	220006208	4489912994	69578522	304966	1591746	71475234
FAM007786	FAM006876	FAM006879	3373	931	6	3869660	C	T	C>T,CG	Not	C	C	G	U	ref_denovo	2008-02-19	female	Bichon Frisé	2128652852	6300541	110003104	34789261	152483	795873	4257305704	12601082	220006208	4489912994	69578522	304966	1591746	71475234
FAM007786	FAM006876	FAM006879	3373	931	8	14752136	G	A	C>T	Not	G	A	C	U	ref_denovo	2008-02-19	female	Bichon Frisé	2128652852	6300541	110003104	34789261	152483	795873	4257305704	12601082	220006208	4489912994	69578522	304966	1591746	71475234
FAM007786	FAM006876	FAM006879	3373	931	8	34941469	T	C	T>C	Not	t	t	t	U	ref_denovo	2008-02-19	female	Bichon Frisé	2128652852	6300541	110003104	34789261	152483	795873	4257305704	12601082	220006208	4489912994	69578522	304966	1591746	71475234
FAM007786	FAM006876	FAM006879	3373	931	8	56528381	T	A	T>A	Not	t	t	a	U	ref_denovo	2008-02-19	female	Bichon Frisé	2128652852	6300541	110003104	34789261	152483	795873	4257305704	12601082	220006208	4489912994	69578522	304966	1591746	71475234
FAM007786	FAM006876	FAM006879	3373	931	8	65947423	T	G	T>G	Not	t	t	t	U	ref_denovo	2008-02-19	female	Bichon Frisé	2128652852	6300541	110003104	34789261	152483	795873	4257305704	12601082	220006208	4489912994	69578522	304966	1591746	71475234
FAM007786	FAM006876	FAM006879	3373	931	8	72104380	C	G	C>G	CGisland	C	G	G	U	ref_denovo	2008-02-19	female	Bichon Frisé	2128652852	6300541	110003104	34789261	152483	795873	4257305704	12601082	220006208	4489912994	69578522	304966	1591746	71475234
FAM007786	FAM006876	FAM006879	3373	931	10	6164606	C	T	C>T	Not	C	A	A	U	ref_denovo	2008-02-19	female	Bichon Frisé	2128652852	6300541	110003104	34789261	152483	795873	4257305704	12601082	220006208	4489912994	69578522	304966	1591746	71475234
FAM007786	FAM006876	FAM006879	3373	931	10	14114644	G	A	C>T,CG	Not	G	C	C	P	ref_denovo	2008-02-19	female	Bichon Frisé	2128652852	6300541	110003104	34789261	152483	795873	4257305704	12601082	220006208	4489912994	69578522	304966	1591746	71475234
FAM007786	FAM006876	FAM006879	3373	931	10	42438491	C	T	C>T,CG	Not	C	A	G	U	ref_denovo	2008-02-19	female	Bichon Frisé	2128652852	6300541	110003104	34789261	152483	795873	4257305704	12601082	220006208	4489912994	69578522	304966	1591746	71475234
FAM007786	FAM006876	FAM006879	3373	931	11	51085743	G	A	C>T	Not	g	a	a	P	ref_denovo	2008-02-19	female	Bichon Frisé	2128652852	6300541	110003104	34789261	152483	795873	4257305704	12601082	220006208	4489912994	69578522	304966	1591746	71475234
FAM007786	FAM006876	FAM006879	3373	931	12	59051635	T	C	T>C	Not	t	t	c	U	ref_denovo	2008-02-19	female	Bichon Frisé	2128652852	6300541	110003104	34789261	152483	795873	4257305704	12601082	220006208	4489912994	69578522	304966	1591746	71475234
FAM007786	FAM006876	FAM006879	3373	931	14	17339796	T	C	T>C	Not	t	t	g	U	ref_denovo	2008-02-19	female	Bichon Frisé	2128652852	6300541	110003104	34789261	152483	795873	4257305704	12601082	220006208	4489912994	69578522	304966	1591746	71475234
FAM007786	FAM006876	FAM006879	3373	931	14	20720772	T	C	T>C	Not	t	t	t	P	ref_denovo	2008-02-19	female	Bichon Frisé	2128652852	6300541	110003104	34789261	152483	795873	4257305704	12601082	220006208	4489912994	69578522	304966	1591746	71475234
FAM007786	FAM006876	FAM006879	3373	931	14	49855319	C	T	C>T	Not	C	T	T	M	ref_denovo	2008-02-19	female	Bichon Frisé	2128652852	6300541	110003104	34789261	152483	795873	4257305704	12601082	220006208	4489912994	69578522	304966	1591746	71475234
FAM007786	FAM006876	FAM006879	3373	931	18	17970160	T	C	T>C	Not	t	g	t	P	ref_denovo	2008-02-19	female	Bichon Frisé	2128652852	6300541	110003104	34789261	152483	795873	4257305704	12601082	220006208	4489912994	69578522	304966	1591746	71475234
FAM007786	FAM006876	FAM006879	3373	931	18	22808317	T	C	T>C	Not	T	C	T	U	ref_denovo	2008-02-19	female	Bichon Frisé	2128652852	6300541	110003104	34789261	152483	795873	4257305704	12601082	220006208	4489912994	69578522	304966	1591746	71475234
FAM007786	FAM006876	FAM006879	3373	931	18	44616632	G	C	C>G	Not	G	A	C	P	ref_denovo	2008-02-19	female	Bichon Frisé	2128652852	6300541	110003104	34789261	152483	795873	4257305704	12601082	220006208	4489912994	69578522	304966	1591746	71475234
FAM007786	FAM006876	FAM006879	3373	931	21	22090441	G	T	C>A	Not	G	G	C	U	ref_denovo	2008-02-19	female	Bichon Frisé	2128652852	6300541	110003104	34789261	152483	795873	4257305704	12601082	220006208	4489912994	69578522	304966	1591746	71475234
FAM007786	FAM006876	FAM006879	3373	931	22	6553305	C	T	C>T,CG	Not	C	A	G	U	ref_denovo	2008-02-19	female	Bichon Frisé	2128652852	6300541	110003104	34789261	152483	795873	4257305704	12601082	220006208	4489912994	69578522	304966	1591746	71475234
FAM007786	FAM006876	FAM006879	3373	931	22	55838839	G	A	C>T,CG	Not	G	C	A	P	ref_denovo	2008-02-19	female	Bichon Frisé	2128652852	6300541	110003104	34789261	152483	795873	4257305704	12601082	220006208	4489912994	69578522	304966	1591746	71475234
FAM007786	FAM006876	FAM006879	3373	931	23	33180254	G	T	C>A	CGisland	G	G	T	U	ref_denovo	2008-02-19	female	Bichon Frisé	2128652852	6300541	110003104	34789261	152483	795873	4257305704	12601082	220006208	4489912994	69578522	304966	1591746	71475234
FAM007786	FAM006876	FAM006879	3373	931	23	33180257	T	C	T>C	CGisland	T	T	C	U	ref_denovo	2008-02-19	female	Bichon Frisé	2128652852	6300541	110003104	34789261	152483	795873	4257305704	12601082	220006208	4489912994	69578522	304966	1591746	71475234
FAM007786	FAM006876	FAM006879	3373	931	23	37761134	G	C	C>G	Not	G	C	G	U	ref_denovo	2008-02-19	female	Bichon Frisé	2128652852	6300541	110003104	34789261	152483	795873	4257305704	12601082	220006208	4489912994	69578522	304966	1591746	71475234
FAM007786	FAM006876	FAM006879	3373	931	23	40566314	G	A	C>T	Not	G	T	T	M	ref_denovo	2008-02-19	female	Bichon Frisé	2128652852	6300541	110003104	34789261	152483	795873	4257305704	12601082	220006208	4489912994	69578522	304966	1591746	71475234
FAM007786	FAM006876	FAM006879	3373	931	27	29577856	T	G	T>G	Not	t	a	g	U	ref_denovo	2008-02-19	female	Bichon Frisé	2128652852	6300541	110003104	34789261	152483	795873	4257305704	12601082	220006208	4489912994	69578522	304966	1591746	71475234
FAM007786	FAM006876	FAM006879	3373	931	31	664518	G	A	C>T,CG	Not	G	C	T	U	ref_denovo	2008-02-19	female	Bichon Frisé	2128652852	6300541	110003104	34789261	152483	795873	4257305704	12601082	220006208	4489912994	69578522	304966	1591746	71475234
FAM007786	FAM006876	FAM006879	3373	931	31	24739408	C	T	C>T,CG	Not	C	C	G	M	ref_denovo	2008-02-19	female	Bichon Frisé	2128652852	6300541	110003104	34789261	152483	795873	4257305704	12601082	220006208	4489912994	69578522	304966	1591746	71475234
FAM007786	FAM006876	FAM006879	3373	931	34	12604434	G	A	C>T	Not	G	T	A	U	ref_denovo	2008-02-19	female	Bichon Frisé	2128652852	6300541	110003104	34789261	152483	795873	4257305704	12601082	220006208	4489912994	69578522	304966	1591746	71475234
FAM007786	FAM006876	FAM006879	3373	931	35	268442	G	T	C>A	Not	G	A	A	U	ref_denovo	2008-02-19	female	Bichon Frisé	2128652852	6300541	110003104	34789261	152483	795873	4257305704	12601082	220006208	4489912994	69578522	304966	1591746	71475234
FAM007786	FAM006876	FAM006879	3373	931	35	8771473	G	A	C>T	Not	g	t	c	U	ref_somatic	2008-02-19	female	Bichon Frisé	2128652852	6300541	110003104	34789261	152483	795873	4257305704	12601082	220006208	4489912994	69578522	304966	1591746	71475234
FAM007787	FAM006876	FAM007652	4073	2023	1	21999865	C	T	C>T	Not	c	a	t	U	ref_denovo	2010-01-19	male	Bichon Frisé	2129029249	6269892	109625304	34998314	65907	797536	4258058498	12539784	109625304	4380223586	69996628	131814	797536	70925978
FAM007787	FAM006876	FAM007652	4073	2023	3	39624448	C	T	C>T	Not	C	C	T	U	ref_denovo	2010-01-19	male	Bichon Frisé	2129029249	6269892	109625304	34998314	65907	797536	4258058498	12539784	109625304	4380223586	69996628	131814	797536	70925978
FAM007787	FAM006876	FAM007652	4073	2023	5	19672384	G	T	C>A	Not	G	T	G	U	ref_denovo	2010-01-19	male	Bichon Frisé	2129029249	6269892	109625304	34998314	65907	797536	4258058498	12539784	109625304	4380223586	69996628	131814	797536	70925978
FAM007787	FAM006876	FAM007652	4073	2023	5	64438283	G	A	C>T	Not	G	T	G	P	ref_denovo	2010-01-19	male	Bichon Frisé	2129029249	6269892	109625304	34998314	65907	797536	4258058498	12539784	109625304	4380223586	69996628	131814	797536	70925978
FAM007787	FAM006876	FAM007652	4073	2023	6	11880025	G	A	C>T	Not	G	G	G	U	ref_denovo	2010-01-19	male	Bichon Frisé	2129029249	6269892	109625304	34998314	65907	797536	4258058498	12539784	109625304	4380223586	69996628	131814	797536	70925978
FAM007787	FAM006876	FAM007652	4073	2023	6	13259542	C	A	C>A	Not	C	A	A	P	ref_denovo	2010-01-19	male	Bichon Frisé	2129029249	6269892	109625304	34998314	65907	797536	4258058498	12539784	109625304	4380223586	69996628	131814	797536	70925978
FAM007787	FAM006876	FAM007652	4073	2023	7	46445162	C	T	C>T	Not	C	G	A	P	ref_denovo	2010-01-19	male	Bichon Frisé	2129029249	6269892	109625304	34998314	65907	797536	4258058498	12539784	109625304	4380223586	69996628	131814	797536	70925978
FAM007787	FAM006876	FAM007652	4073	2023	10	15764742	C	A	C>A	Not	C	T	T	U	ref_denovo	2010-01-19	male	Bichon Frisé	2129029249	6269892	109625304	34998314	65907	797536	4258058498	12539784	109625304	4380223586	69996628	131814	797536	70925978
FAM007787	FAM006876	FAM007652	4073	2023	10	59661394	A	T	T>A	Not	A	T	A	U	ref_denovo	2010-01-19	male	Bichon Frisé	2129029249	6269892	109625304	34998314	65907	797536	4258058498	12539784	109625304	4380223586	69996628	131814	797536	70925978
FAM007787	FAM006876	FAM007652	4073	2023	11	36434770	A	G	T>C	Not	A	A	C	P	ref_denovo	2010-01-19	male	Bichon Frisé	2129029249	6269892	109625304	34998314	65907	797536	4258058498	12539784	109625304	4380223586	69996628	131814	797536	70925978
FAM007787	FAM006876	FAM007652	4073	2023	14	54632959	T	C	T>C	Not	T	T	C	P	ref_denovo	2010-01-19	male	Bichon Frisé	2129029249	6269892	109625304	34998314	65907	797536	4258058498	12539784	109625304	4380223586	69996628	131814	797536	70925978
FAM007787	FAM006876	FAM007652	4073	2023	14	55429422	T	C	T>C	Not	t	t	c	U	ref_denovo	2010-01-19	male	Bichon Frisé	2129029249	6269892	109625304	34998314	65907	797536	4258058498	12539784	109625304	4380223586	69996628	131814	797536	70925978
FAM007787	FAM006876	FAM007652	4073	2023	16	5729209	A	C	T>G	Not	A	t	A	U	ref_denovo	2010-01-19	male	Bichon Frisé	2129029249	6269892	109625304	34998314	65907	797536	4258058498	12539784	109625304	4380223586	69996628	131814	797536	70925978
FAM007787	FAM006876	FAM007652	4073	2023	18	48176432	G	T	C>A	Not	G	T	C	U	ref_denovo	2010-01-19	male	Bichon Frisé	2129029249	6269892	109625304	34998314	65907	797536	4258058498	12539784	109625304	4380223586	69996628	131814	797536	70925978
FAM007787	FAM006876	FAM007652	4073	2023	19	24177149	G	A	C>T	Not	G	A	T	P	ref_denovo	2010-01-19	male	Bichon Frisé	2129029249	6269892	109625304	34998314	65907	797536	4258058498	12539784	109625304	4380223586	69996628	131814	797536	70925978
FAM007787	FAM006876	FAM007652	4073	2023	19	40370359	G	C	C>G	Not	G	T	G	M	ref_denovo	2010-01-19	male	Bichon Frisé	2129029249	6269892	109625304	34998314	65907	797536	4258058498	12539784	109625304	4380223586	69996628	131814	797536	70925978
FAM007787	FAM006876	FAM007652	4073	2023	21	18997134	C	T	C>T	Not	C	T	T	P	ref_denovo	2010-01-19	male	Bichon Frisé	2129029249	6269892	109625304	34998314	65907	797536	4258058498	12539784	109625304	4380223586	69996628	131814	797536	70925978
FAM007787	FAM006876	FAM007652	4073	2023	24	6707476	C	T	C>T	Not	C	T	C	U	ref_denovo	2010-01-19	male	Bichon Frisé	2129029249	6269892	109625304	34998314	65907	797536	4258058498	12539784	109625304	4380223586	69996628	131814	797536	70925978
FAM007787	FAM006876	FAM007652	4073	2023	25	17630859	T	C	T>C	Not	T	A	C	U	ref_denovo	2010-01-19	male	Bichon Frisé	2129029249	6269892	109625304	34998314	65907	797536	4258058498	12539784	109625304	4380223586	69996628	131814	797536	70925978
FAM007787	FAM006876	FAM007652	4073	2023	26	27012094	A	G	T>C	Not	A	G	A	U	ref_denovo	2010-01-19	male	Bichon Frisé	2129029249	6269892	109625304	34998314	65907	797536	4258058498	12539784	109625304	4380223586	69996628	131814	797536	70925978
FAM007787	FAM006876	FAM007652	4073	2023	27	1702535	G	C	C>G	Not	G	A	C	U	ref_denovo	2010-01-19	male	Bichon Frisé	2129029249	6269892	109625304	34998314	65907	797536	4258058498	12539784	109625304	4380223586	69996628	131814	797536	70925978
FAM007787	FAM006876	FAM007652	4073	2023	27	32774769	G	C	C>G	Not	g	a	a	P	ref_denovo	2010-01-19	male	Bichon Frisé	2129029249	6269892	109625304	34998314	65907	797536	4258058498	12539784	109625304	4380223586	69996628	131814	797536	70925978
FAM007787	FAM006876	FAM007652	4073	2023	27	40836378	A	G	T>C	Not	A	T	T	U	ref_denovo	2010-01-19	male	Bichon Frisé	2129029249	6269892	109625304	34998314	65907	797536	4258058498	12539784	109625304	4380223586	69996628	131814	797536	70925978
FAM007787	FAM006876	FAM007652	4073	2023	30	24543237	C	G	C>G	Not	C	A	T	P	ref_denovo	2010-01-19	male	Bichon Frisé	2129029249	6269892	109625304	34998314	65907	797536	4258058498	12539784	109625304	4380223586	69996628	131814	797536	70925978
FAM007787	FAM006876	FAM007652	4073	2023	30	32854294	C	G	C>G	Not	c	c	t	P	ref_denovo	2010-01-19	male	Bichon Frisé	2129029249	6269892	109625304	34998314	65907	797536	4258058498	12539784	109625304	4380223586	69996628	131814	797536	70925978
FAM007787	FAM006876	FAM007652	4073	2023	31	35090338	G	A	C>T	Not	G	T	A	P	ref_denovo	2010-01-19	male	Bichon Frisé	2129029249	6269892	109625304	34998314	65907	797536	4258058498	12539784	109625304	4380223586	69996628	131814	797536	70925978
FAM007787	FAM006876	FAM007652	4073	2023	32	4650257	C	T	C>T	Not	c	g	t	U	ref_denovo	2010-01-19	male	Bichon Frisé	2129029249	6269892	109625304	34998314	65907	797536	4258058498	12539784	109625304	4380223586	69996628	131814	797536	70925978
FAM007787	FAM006876	FAM007652	4073	2023	35	24928275	T	A	T>A	Not	T	G	G	U	ref_denovo	2010-01-19	male	Bichon Frisé	2129029249	6269892	109625304	34998314	65907	797536	4258058498	12539784	109625304	4380223586	69996628	131814	797536	70925978
FAM007787	FAM006876	FAM007652	4073	2023	38	5811355	C	T	C>T	Not	c	a	a	U	ref_denovo	2010-01-19	male	Bichon Frisé	2129029249	6269892	109625304	34998314	65907	797536	4258058498	12539784	109625304	4380223586	69996628	131814	797536	70925978
FAM007788	FAM006876	FAM007789	4193	1441	1	96031620	C	T	C>T,CG	Not	C	C	G	U	ref_denovo	2010-05-19	male	Bichon Frisé	2130168851	6268287	109742168	34411789	61233	779156	4260337702	12536574	109742168	4382616444	68823578	122466	779156	69725200
FAM007788	FAM006876	FAM007789	4193	1441	1	122275014	G	A	C>T,CG	Not	G	C	A	U	ref_denovo	2010-05-19	male	Bichon Frisé	2130168851	6268287	109742168	34411789	61233	779156	4260337702	12536574	109742168	4382616444	68823578	122466	779156	69725200
FAM007788	FAM006876	FAM007789	4193	1441	3	65146691	G	A	C>T	Not	g	a	g	U	ref_denovo	2010-05-19	male	Bichon Frisé	2130168851	6268287	109742168	34411789	61233	779156	4260337702	12536574	109742168	4382616444	68823578	122466	779156	69725200
FAM007788	FAM006876	FAM007789	4193	1441	3	75852234	C	T	C>T,CG	Not	C	A	G	U	ref_denovo	2010-05-19	male	Bichon Frisé	2130168851	6268287	109742168	34411789	61233	779156	4260337702	12536574	109742168	4382616444	68823578	122466	779156	69725200
FAM007788	FAM006876	FAM007789	4193	1441	4	33005525	C	T	C>T	Not	C	T	C	P	ref_denovo	2010-05-19	male	Bichon Frisé	2130168851	6268287	109742168	34411789	61233	779156	4260337702	12536574	109742168	4382616444	68823578	122466	779156	69725200
FAM007788	FAM006876	FAM007789	4193	1441	6	5596862	C	T	C>T	Not	c	t	t	U	ref_denovo	2010-05-19	male	Bichon Frisé	2130168851	6268287	109742168	34411789	61233	779156	4260337702	12536574	109742168	4382616444	68823578	122466	779156	69725200
FAM007788	FAM006876	FAM007789	4193	1441	6	74511821	G	A	C>T,CG	CGisland	G	C	A	P	ref_denovo	2010-05-19	male	Bichon Frisé	2130168851	6268287	109742168	34411789	61233	779156	4260337702	12536574	109742168	4382616444	68823578	122466	779156	69725200
FAM007788	FAM006876	FAM007789	4193	1441	8	51642962	T	C	T>C	Not	t	a	g	P	ref_denovo	2010-05-19	male	Bichon Frisé	2130168851	6268287	109742168	34411789	61233	779156	4260337702	12536574	109742168	4382616444	68823578	122466	779156	69725200
FAM007788	FAM006876	FAM007789	4193	1441	8	72573313	G	A	C>T,CG	CGisland	G	C	G	U	ref_denovo	2010-05-19	male	Bichon Frisé	2130168851	6268287	109742168	34411789	61233	779156	4260337702	12536574	109742168	4382616444	68823578	122466	779156	69725200
FAM007788	FAM006876	FAM007789	4193	1441	9	55840204	T	G	T>G	Not	T	G	T	P	ref_denovo	2010-05-19	male	Bichon Frisé	2130168851	6268287	109742168	34411789	61233	779156	4260337702	12536574	109742168	4382616444	68823578	122466	779156	69725200
FAM007788	FAM006876	FAM007789	4193	1441	10	64358541	C	T	C>T,CG	Not	C	C	G	U	ref_denovo	2010-05-19	male	Bichon Frisé	2130168851	6268287	109742168	34411789	61233	779156	4260337702	12536574	109742168	4382616444	68823578	122466	779156	69725200
FAM007788	FAM006876	FAM007789	4193	1441	13	47951892	G	A	C>T	Not	g	g	a	U	ref_denovo	2010-05-19	male	Bichon Frisé	2130168851	6268287	109742168	34411789	61233	779156	4260337702	12536574	109742168	4382616444	68823578	122466	779156	69725200
FAM007788	FAM006876	FAM007789	4193	1441	15	41436868	C	A	C>A	Not	C	A	T	U	ref_denovo	2010-05-19	male	Bichon Frisé	2130168851	6268287	109742168	34411789	61233	779156	4260337702	12536574	109742168	4382616444	68823578	122466	779156	69725200
FAM007788	FAM006876	FAM007789	4193	1441	17	347162	C	T	C>T,CG	CGisland	C	C	G	U	ref_denovo	2010-05-19	male	Bichon Frisé	2130168851	6268287	109742168	34411789	61233	779156	4260337702	12536574	109742168	4382616444	68823578	122466	779156	69725200
FAM007788	FAM006876	FAM007789	4193	1441	17	56749896	T	G	T>G	Not	T	T	G	P	ref_denovo	2010-05-19	male	Bichon Frisé	2130168851	6268287	109742168	34411789	61233	779156	4260337702	12536574	109742168	4382616444	68823578	122466	779156	69725200
FAM007788	FAM006876	FAM007789	4193	1441	19	17295710	A	T	T>A	Not	a	a	t	U	ref_denovo	2010-05-19	male	Bichon Frisé	2130168851	6268287	109742168	34411789	61233	779156	4260337702	12536574	109742168	4382616444	68823578	122466	779156	69725200
FAM007788	FAM006876	FAM007789	4193	1441	19	26692349	T	G	T>G	Not	T	C	A	P	ref_denovo	2010-05-19	male	Bichon Frisé	2130168851	6268287	109742168	34411789	61233	779156	4260337702	12536574	109742168	4382616444	68823578	122466	779156	69725200
FAM007788	FAM006876	FAM007789	4193	1441	20	37408756	A	T	T>A	Not	A	A	G	U	ref_denovo	2010-05-19	male	Bichon Frisé	2130168851	6268287	109742168	34411789	61233	779156	4260337702	12536574	109742168	4382616444	68823578	122466	779156	69725200
FAM007788	FAM006876	FAM007789	4193	1441	21	22513016	A	G	T>C	Not	A	G	C	U	ref_denovo	2010-05-19	male	Bichon Frisé	2130168851	6268287	109742168	34411789	61233	779156	4260337702	12536574	109742168	4382616444	68823578	122466	779156	69725200
FAM007788	FAM006876	FAM007789	4193	1441	22	30810521	T	C	T>C	Not	T	C	A	U	ref_denovo	2010-05-19	male	Bichon Frisé	2130168851	6268287	109742168	34411789	61233	779156	4260337702	12536574	109742168	4382616444	68823578	122466	779156	69725200
FAM007788	FAM006876	FAM007789	4193	1441	26	22157991	C	T	C>T	Not	C	C	C	U	ref_denovo	2010-05-19	male	Bichon Frisé	2130168851	6268287	109742168	34411789	61233	779156	4260337702	12536574	109742168	4382616444	68823578	122466	779156	69725200
FAM007788	FAM006876	FAM007789	4193	1441	27	44575384	G	A	C>T	Not	g	g	c	U	ref_denovo	2010-05-19	male	Bichon Frisé	2130168851	6268287	109742168	34411789	61233	779156	4260337702	12536574	109742168	4382616444	68823578	122466	779156	69725200
FAM007788	FAM006876	FAM007789	4193	1441	29	27504499	C	G	C>G	Not	C	T	G	U	ref_denovo	2010-05-19	male	Bichon Frisé	2130168851	6268287	109742168	34411789	61233	779156	4260337702	12536574	109742168	4382616444	68823578	122466	779156	69725200
FAM007788	FAM006876	FAM007789	4193	1441	30	38604122	G	A	C>T,CG	Not	G	C	C	P	ref_denovo	2010-05-19	male	Bichon Frisé	2130168851	6268287	109742168	34411789	61233	779156	4260337702	12536574	109742168	4382616444	68823578	122466	779156	69725200
FAM007788	FAM006876	FAM007789	4193	1441	34	18117925	T	C	T>C	Not	t	a	t	U	ref_denovo	2010-05-19	male	Bichon Frisé	2130168851	6268287	109742168	34411789	61233	779156	4260337702	12536574	109742168	4382616444	68823578	122466	779156	69725200
FAM007788	FAM006876	FAM007789	4193	1441	36	26957046	A	G	T>C	Not	a	g	t	P	ref_denovo	2010-05-19	male	Bichon Frisé	2130168851	6268287	109742168	34411789	61233	779156	4260337702	12536574	109742168	4382616444	68823578	122466	779156	69725200
FAM006885	FAM006887	FAM006886	523	533	3	26718241	G	A	C>T,CG	Not	G	C	T	U	ref_denovo	1999-08-18	male	Border Terrier	2129982978	6289925	109584949	34718545	78532	794326	4259965956	12579850	109584949	4382130755	69437090	157064	794326	70388480
FAM006885	FAM006887	FAM006886	523	533	7	56007202	G	A	C>T	Not	g	a	t	U	ref_denovo	1999-08-18	male	Border Terrier	2129982978	6289925	109584949	34718545	78532	794326	4259965956	12579850	109584949	4382130755	69437090	157064	794326	70388480
FAM006885	FAM006887	FAM006886	523	533	7	62512921	T	A	T>A	Not	T	A	G	U	ref_denovo	1999-08-18	male	Border Terrier	2129982978	6289925	109584949	34718545	78532	794326	4259965956	12579850	109584949	4382130755	69437090	157064	794326	70388480
FAM006885	FAM006887	FAM006886	523	533	9	48440885	G	C	C>G	Not	G	G	G	U	ref_denovo	1999-08-18	male	Border Terrier	2129982978	6289925	109584949	34718545	78532	794326	4259965956	12579850	109584949	4382130755	69437090	157064	794326	70388480
FAM006885	FAM006887	FAM006886	523	533	9	50502777	C	T	C>T	Not	C	G	A	P	ref_denovo	1999-08-18	male	Border Terrier	2129982978	6289925	109584949	34718545	78532	794326	4259965956	12579850	109584949	4382130755	69437090	157064	794326	70388480
FAM006885	FAM006887	FAM006886	523	533	11	53271445	C	T	C>T,CG	Not	C	T	G	P	ref_denovo	1999-08-18	male	Border Terrier	2129982978	6289925	109584949	34718545	78532	794326	4259965956	12579850	109584949	4382130755	69437090	157064	794326	70388480
FAM006885	FAM006887	FAM006886	523	533	13	56411203	G	A	C>T,CG	Not	G	C	T	U	ref_denovo	1999-08-18	male	Border Terrier	2129982978	6289925	109584949	34718545	78532	794326	4259965956	12579850	109584949	4382130755	69437090	157064	794326	70388480
FAM006885	FAM006887	FAM006886	523	533	16	1192376	C	T	C>T,CG	Not	C	C	G	U	ref_denovo	1999-08-18	male	Border Terrier	2129982978	6289925	109584949	34718545	78532	794326	4259965956	12579850	109584949	4382130755	69437090	157064	794326	70388480
FAM006885	FAM006887	FAM006886	523	533	19	22795175	T	G	T>G	Not	t	a	t	U	ref_denovo	1999-08-18	male	Border Terrier	2129982978	6289925	109584949	34718545	78532	794326	4259965956	12579850	109584949	4382130755	69437090	157064	794326	70388480
FAM006885	FAM006887	FAM006886	523	533	21	45833788	T	A	T>A	Not	t	t	a	P	ref_denovo	1999-08-18	male	Border Terrier	2129982978	6289925	109584949	34718545	78532	794326	4259965956	12579850	109584949	4382130755	69437090	157064	794326	70388480
FAM006885	FAM006887	FAM006886	523	533	23	42258208	G	A	C>T	Not	G	A	G	U	ref_denovo	1999-08-18	male	Border Terrier	2129982978	6289925	109584949	34718545	78532	794326	4259965956	12579850	109584949	4382130755	69437090	157064	794326	70388480
FAM006885	FAM006887	FAM006886	523	533	25	34153253	C	T	C>T	Not	C	T	C	U	ref_denovo	1999-08-18	male	Border Terrier	2129982978	6289925	109584949	34718545	78532	794326	4259965956	12579850	109584949	4382130755	69437090	157064	794326	70388480
FAM006885	FAM006887	FAM006886	523	533	27	4649903	C	T	C>T	Not	C	C	T	U	ref_denovo	1999-08-18	male	Border Terrier	2129982978	6289925	109584949	34718545	78532	794326	4259965956	12579850	109584949	4382130755	69437090	157064	794326	70388480
FAM006885	FAM006887	FAM006886	523	533	27	31981644	T	A	T>A	Not	T	C	G	P	ref_denovo	1999-08-18	male	Border Terrier	2129982978	6289925	109584949	34718545	78532	794326	4259965956	12579850	109584949	4382130755	69437090	157064	794326	70388480
FAM006885	FAM006887	FAM006886	523	533	28	26824866	G	A	C>T	Not	G	A	C	U	ref_denovo	1999-08-18	male	Border Terrier	2129982978	6289925	109584949	34718545	78532	794326	4259965956	12579850	109584949	4382130755	69437090	157064	794326	70388480
FAM006885	FAM006887	FAM006886	523	533	31	33636325	T	C	T>C	Not	T	T	C	P	ref_denovo	1999-08-18	male	Border Terrier	2129982978	6289925	109584949	34718545	78532	794326	4259965956	12579850	109584949	4382130755	69437090	157064	794326	70388480
FAM006885	FAM006887	FAM006886	523	533	37	13005961	G	A	C>T,CG	Not	G	C	A	U	ref_denovo	1999-08-18	male	Border Terrier	2129982978	6289925	109584949	34718545	78532	794326	4259965956	12579850	109584949	4382130755	69437090	157064	794326	70388480
FAM007883	FAM006887	FAM006886	523	533	5	78636110	G	A	C>T	Not	G	G	C	P	ref_denovo	1999-08-18	male	Border Terrier	2129711554	6296085	109514016	34216125	50492	787237	4259423108	12592170	109514016	4381529294	68432250	100984	787237	69320471
FAM007883	FAM006887	FAM006886	523	533	11	25756863	C	G	C>G	Not	C	A	A	U	ref_denovo	1999-08-18	male	Border Terrier	2129711554	6296085	109514016	34216125	50492	787237	4259423108	12592170	109514016	4381529294	68432250	100984	787237	69320471
FAM007883	FAM006887	FAM006886	523	533	12	50724011	G	A	C>T	Not	G	A	A	M	ref_denovo	1999-08-18	male	Border Terrier	2129711554	6296085	109514016	34216125	50492	787237	4259423108	12592170	109514016	4381529294	68432250	100984	787237	69320471
FAM007883	FAM006887	FAM006886	523	533	14	17936606	A	G	T>C	Not	a	g	t	U	ref_denovo	1999-08-18	male	Border Terrier	2129711554	6296085	109514016	34216125	50492	787237	4259423108	12592170	109514016	4381529294	68432250	100984	787237	69320471
FAM007883	FAM006887	FAM006886	523	533	16	9510244	C	A	C>A	CGisland	c	g	t	P	ref_denovo	1999-08-18	male	Border Terrier	2129711554	6296085	109514016	34216125	50492	787237	4259423108	12592170	109514016	4381529294	68432250	100984	787237	69320471
FAM007883	FAM006887	FAM006886	523	533	16	25379040	C	T	C>T	Not	c	a	c	U	ref_denovo	1999-08-18	male	Border Terrier	2129711554	6296085	109514016	34216125	50492	787237	4259423108	12592170	109514016	4381529294	68432250	100984	787237	69320471
FAM007883	FAM006887	FAM006886	523	533	19	237928	C	T	C>T,CG	Not	C	G	G	U	ref_denovo	1999-08-18	male	Border Terrier	2129711554	6296085	109514016	34216125	50492	787237	4259423108	12592170	109514016	4381529294	68432250	100984	787237	69320471
FAM007883	FAM006887	FAM006886	523	533	19	46466269	C	T	C>T,CG	Not	C	G	G	U	ref_denovo	1999-08-18	male	Border Terrier	2129711554	6296085	109514016	34216125	50492	787237	4259423108	12592170	109514016	4381529294	68432250	100984	787237	69320471
FAM007883	FAM006887	FAM006886	523	533	20	37772761	C	T	C>T,CG	Not	C	C	G	U	ref_denovo	1999-08-18	male	Border Terrier	2129711554	6296085	109514016	34216125	50492	787237	4259423108	12592170	109514016	4381529294	68432250	100984	787237	69320471
FAM007883	FAM006887	FAM006886	523	533	22	5984569	T	C	T>C	Not	T	C	G	U	ref_denovo	1999-08-18	male	Border Terrier	2129711554	6296085	109514016	34216125	50492	787237	4259423108	12592170	109514016	4381529294	68432250	100984	787237	69320471
FAM007883	FAM006887	FAM006886	523	533	23	43857159	G	A	C>T,CG	CGisland	G	C	C	P	ref_somatic	1999-08-18	male	Border Terrier	2129711554	6296085	109514016	34216125	50492	787237	4259423108	12592170	109514016	4381529294	68432250	100984	787237	69320471
FAM007883	FAM006887	FAM006886	523	533	26	29134584	A	T	T>A	Not	A	C	A	P	ref_denovo	1999-08-18	male	Border Terrier	2129711554	6296085	109514016	34216125	50492	787237	4259423108	12592170	109514016	4381529294	68432250	100984	787237	69320471
FAM007883	FAM006887	FAM006886	523	533	29	33591788	T	A	T>A	Not	T	T	A	U	ref_denovo	1999-08-18	male	Border Terrier	2129711554	6296085	109514016	34216125	50492	787237	4259423108	12592170	109514016	4381529294	68432250	100984	787237	69320471
FAM007883	FAM006887	FAM006886	523	533	34	38265991	G	A	C>T,CG	Not	G	C	T	U	ref_denovo	1999-08-18	male	Border Terrier	2129711554	6296085	109514016	34216125	50492	787237	4259423108	12592170	109514016	4381529294	68432250	100984	787237	69320471
FAM006888	FAM006889	FAM006883	402	669	4	66797865	T	C	T>C	CGisland	T	T	C	P	ref_denovo	1995-07-17	female	Border Terrier	2131919024	6287463	77122222	34666217	191748	491097	4263838048	12574926	154244444	4430657418	69332434	383496	982194	70698124
FAM007880	FAM006889	FAM006883	402	669	1	42202589	A	G	T>C	Not	a	a	t	U	ref_denovo	1995-07-17	female	Border Terrier	2130131612	6314854	110581871	33402635	190867	763583	4260263224	12629708	221163742	4494056674	66805270	381734	1527166	68714170
FAM007880	FAM006889	FAM006883	402	669	1	90403789	T	A	T>A	Not	T	A	G	U	ref_denovo	1995-07-17	female	Border Terrier	2130131612	6314854	110581871	33402635	190867	763583	4260263224	12629708	221163742	4494056674	66805270	381734	1527166	68714170
FAM007880	FAM006889	FAM006883	402	669	3	5260094	T	G	T>G	Not	T	A	A	U	ref_denovo	1995-07-17	female	Border Terrier	2130131612	6314854	110581871	33402635	190867	763583	4260263224	12629708	221163742	4494056674	66805270	381734	1527166	68714170
FAM007880	FAM006889	FAM006883	402	669	4	66797865	T	C	T>C	CGisland	T	T	C	U	ref_somatic	1995-07-17	female	Border Terrier	2130131612	6314854	110581871	33402635	190867	763583	4260263224	12629708	221163742	4494056674	66805270	381734	1527166	68714170
FAM007880	FAM006889	FAM006883	402	669	5	73316760	G	T	C>A	Not	G	C	T	P	ref_denovo	1995-07-17	female	Border Terrier	2130131612	6314854	110581871	33402635	190867	763583	4260263224	12629708	221163742	4494056674	66805270	381734	1527166	68714170
FAM007880	FAM006889	FAM006883	402	669	6	36621519	G	T	C>A	Not	G	A	T	U	ref_denovo	1995-07-17	female	Border Terrier	2130131612	6314854	110581871	33402635	190867	763583	4260263224	12629708	221163742	4494056674	66805270	381734	1527166	68714170
FAM007880	FAM006889	FAM006883	402	669	10	3357957	A	C	T>G	Not	A	T	G	U	ref_denovo	1995-07-17	female	Border Terrier	2130131612	6314854	110581871	33402635	190867	763583	4260263224	12629708	221163742	4494056674	66805270	381734	1527166	68714170
FAM007880	FAM006889	FAM006883	402	669	10	16940862	C	T	C>T	Not	C	T	C	U	ref_denovo	1995-07-17	female	Border Terrier	2130131612	6314854	110581871	33402635	190867	763583	4260263224	12629708	221163742	4494056674	66805270	381734	1527166	68714170
FAM007880	FAM006889	FAM006883	402	669	10	21602074	C	T	C>T,CG	Not	C	A	G	U	ref_denovo	1995-07-17	female	Border Terrier	2130131612	6314854	110581871	33402635	190867	763583	4260263224	12629708	221163742	4494056674	66805270	381734	1527166	68714170
FAM007880	FAM006889	FAM006883	402	669	11	55253813	T	C	T>C	Not	T	A	A	U	ref_denovo	1995-07-17	female	Border Terrier	2130131612	6314854	110581871	33402635	190867	763583	4260263224	12629708	221163742	4494056674	66805270	381734	1527166	68714170
FAM007880	FAM006889	FAM006883	402	669	12	64968545	A	G	T>C	Not	A	C	A	U	ref_denovo	1995-07-17	female	Border Terrier	2130131612	6314854	110581871	33402635	190867	763583	4260263224	12629708	221163742	4494056674	66805270	381734	1527166	68714170
FAM007880	FAM006889	FAM006883	402	669	13	3888356	A	G	T>C	Not	A	T	C	U	ref_denovo	1995-07-17	female	Border Terrier	2130131612	6314854	110581871	33402635	190867	763583	4260263224	12629708	221163742	4494056674	66805270	381734	1527166	68714170
FAM007880	FAM006889	FAM006883	402	669	13	47004922	C	T	C>T,CG	Not	C	C	G	U	ref_denovo	1995-07-17	female	Border Terrier	2130131612	6314854	110581871	33402635	190867	763583	4260263224	12629708	221163742	4494056674	66805270	381734	1527166	68714170
FAM007880	FAM006889	FAM006883	402	669	15	49845755	C	T	C>T	Not	C	T	T	U	ref_denovo	1995-07-17	female	Border Terrier	2130131612	6314854	110581871	33402635	190867	763583	4260263224	12629708	221163742	4494056674	66805270	381734	1527166	68714170
FAM007880	FAM006889	FAM006883	402	669	16	58901492	C	T	C>T,CG	Not	C	C	G	P	ref_denovo	1995-07-17	female	Border Terrier	2130131612	6314854	110581871	33402635	190867	763583	4260263224	12629708	221163742	4494056674	66805270	381734	1527166	68714170
FAM007880	FAM006889	FAM006883	402	669	17	20376769	G	A	C>T,CG	Not	G	C	T	M	ref_denovo	1995-07-17	female	Border Terrier	2130131612	6314854	110581871	33402635	190867	763583	4260263224	12629708	221163742	4494056674	66805270	381734	1527166	68714170
FAM007880	FAM006889	FAM006883	402	669	24	40785569	T	G	T>G	Not	T	A	A	U	ref_denovo	1995-07-17	female	Border Terrier	2130131612	6314854	110581871	33402635	190867	763583	4260263224	12629708	221163742	4494056674	66805270	381734	1527166	68714170
FAM007880	FAM006889	FAM006883	402	669	25	50360718	G	A	C>T,CG	Not	G	C	T	P	ref_denovo	1995-07-17	female	Border Terrier	2130131612	6314854	110581871	33402635	190867	763583	4260263224	12629708	221163742	4494056674	66805270	381734	1527166	68714170
FAM007880	FAM006889	FAM006883	402	669	37	14834995	C	T	C>T,CG	CGisland	C	C	G	M	ref_somatic	1995-07-17	female	Border Terrier	2130131612	6314854	110581871	33402635	190867	763583	4260263224	12629708	221163742	4494056674	66805270	381734	1527166	68714170
FAM007881	FAM006889	FAM006883	402	669	1	64332057	A	G	T>C	Not	A	C	T	U	ref_denovo	1995-07-17	male	Border Terrier	2130233516	6289284	110001602	34336566	75393	783696	4260467032	12578568	110001602	4383047202	68673132	150786	783696	69607614
FAM007881	FAM006889	FAM006883	402	669	1	120370399	C	T	C>T	Not	C	G	A	M	ref_denovo	1995-07-17	male	Border Terrier	2130233516	6289284	110001602	34336566	75393	783696	4260467032	12578568	110001602	4383047202	68673132	150786	783696	69607614
FAM007881	FAM006889	FAM006883	402	669	1	120376976	G	A	C>T,CG	Not	G	C	C	U	ref_denovo	1995-07-17	male	Border Terrier	2130233516	6289284	110001602	34336566	75393	783696	4260467032	12578568	110001602	4383047202	68673132	150786	783696	69607614
FAM007881	FAM006889	FAM006883	402	669	3	53662079	A	G	T>C	Not	A	T	C	U	ref_denovo	1995-07-17	male	Border Terrier	2130233516	6289284	110001602	34336566	75393	783696	4260467032	12578568	110001602	4383047202	68673132	150786	783696	69607614
FAM007881	FAM006889	FAM006883	402	669	3	76601754	T	C	T>C	Not	T	T	A	P	ref_denovo	1995-07-17	male	Border Terrier	2130233516	6289284	110001602	34336566	75393	783696	4260467032	12578568	110001602	4383047202	68673132	150786	783696	69607614
FAM007881	FAM006889	FAM006883	402	669	4	66797865	T	C	T>C	CGisland	T	T	C	U	ref_somatic	1995-07-17	male	Border Terrier	2130233516	6289284	110001602	34336566	75393	783696	4260467032	12578568	110001602	4383047202	68673132	150786	783696	69607614
FAM007881	FAM006889	FAM006883	402	669	6	37570235	T	G	T>G	Not	T	G	G	U	ref_denovo	1995-07-17	male	Border Terrier	2130233516	6289284	110001602	34336566	75393	783696	4260467032	12578568	110001602	4383047202	68673132	150786	783696	69607614
FAM007881	FAM006889	FAM006883	402	669	8	65254854	G	C	C>G	Not	G	G	A	U	ref_denovo	1995-07-17	male	Border Terrier	2130233516	6289284	110001602	34336566	75393	783696	4260467032	12578568	110001602	4383047202	68673132	150786	783696	69607614
FAM007881	FAM006889	FAM006883	402	669	10	63818517	C	T	C>T,CG	Not	C	C	G	U	ref_denovo	1995-07-17	male	Border Terrier	2130233516	6289284	110001602	34336566	75393	783696	4260467032	12578568	110001602	4383047202	68673132	150786	783696	69607614
FAM007881	FAM006889	FAM006883	402	669	13	38540649	G	A	C>T	Not	g	t	g	U	ref_denovo	1995-07-17	male	Border Terrier	2130233516	6289284	110001602	34336566	75393	783696	4260467032	12578568	110001602	4383047202	68673132	150786	783696	69607614
FAM007881	FAM006889	FAM006883	402	669	15	2092077	C	T	C>T,CG	Not	C	A	G	U	ref_denovo	1995-07-17	male	Border Terrier	2130233516	6289284	110001602	34336566	75393	783696	4260467032	12578568	110001602	4383047202	68673132	150786	783696	69607614
FAM007881	FAM006889	FAM006883	402	669	17	904952	G	A	C>T,CG	Not	G	C	T	U	ref_denovo	1995-07-17	male	Border Terrier	2130233516	6289284	110001602	34336566	75393	783696	4260467032	12578568	110001602	4383047202	68673132	150786	783696	69607614
FAM007881	FAM006889	FAM006883	402	669	17	50617951	G	A	C>T	Not	G	T	T	U	ref_denovo	1995-07-17	male	Border Terrier	2130233516	6289284	110001602	34336566	75393	783696	4260467032	12578568	110001602	4383047202	68673132	150786	783696	69607614
FAM007881	FAM006889	FAM006883	402	669	19	31175350	G	A	C>T	Not	G	G	T	P	ref_denovo	1995-07-17	male	Border Terrier	2130233516	6289284	110001602	34336566	75393	783696	4260467032	12578568	110001602	4383047202	68673132	150786	783696	69607614
FAM007881	FAM006889	FAM006883	402	669	24	21012637	C	T	C>T	Not	c	t	t	U	ref_denovo	1995-07-17	male	Border Terrier	2130233516	6289284	110001602	34336566	75393	783696	4260467032	12578568	110001602	4383047202	68673132	150786	783696	69607614
FAM007881	FAM006889	FAM006883	402	669	32	6172478	G	T	C>A	Not	G	A	A	P	ref_denovo	1995-07-17	male	Border Terrier	2130233516	6289284	110001602	34336566	75393	783696	4260467032	12578568	110001602	4383047202	68673132	150786	783696	69607614
FAM007881	FAM006889	FAM006883	402	669	34	40897281	G	A	C>T,CG	CGisland	G	C	G	U	ref_denovo	1995-07-17	male	Border Terrier	2130233516	6289284	110001602	34336566	75393	783696	4260467032	12578568	110001602	4383047202	68673132	150786	783696	69607614
FAM007882	FAM006889	FAM006883	402	669	1	10037837	C	A	C>A	Not	C	G	A	P	ref_denovo	1995-07-17	male	Border Terrier	2127713422	6276954	110248268	31325488	68963	728698	4255426844	12553908	110248268	4378229020	62650976	137926	728698	63517600
FAM007882	FAM006889	FAM006883	402	669	1	13709091	G	A	C>T	Not	g	a	t	P	ref_denovo	1995-07-17	male	Border Terrier	2127713422	6276954	110248268	31325488	68963	728698	4255426844	12553908	110248268	4378229020	62650976	137926	728698	63517600
FAM007882	FAM006889	FAM006883	402	669	2	32254764	C	T	C>T,CG	CGisland	C	G	G	P	ref_denovo	1995-07-17	male	Border Terrier	2127713422	6276954	110248268	31325488	68963	728698	4255426844	12553908	110248268	4378229020	62650976	137926	728698	63517600
FAM007882	FAM006889	FAM006883	402	669	4	16090134	A	G	T>C	Not	A	A	T	U	ref_denovo	1995-07-17	male	Border Terrier	2127713422	6276954	110248268	31325488	68963	728698	4255426844	12553908	110248268	4378229020	62650976	137926	728698	63517600
FAM007882	FAM006889	FAM006883	402	669	4	65491726	C	A	C>A	Not	C	G	A	U	ref_denovo	1995-07-17	male	Border Terrier	2127713422	6276954	110248268	31325488	68963	728698	4255426844	12553908	110248268	4378229020	62650976	137926	728698	63517600
[truncated: 7,151 more rows]

## Sheet: Data S3
Data S3. Hypermutation genes list of dog.
[truncated: 55 more rows]

## Sheet: Data S4
Data S4. Hypermutation genes list of human.
[truncated: 107 more rows]

## Sheet: Data S5
Data S5. The enriched result of hypermutated genes in dog.
[truncated: 24 more rows]

[truncated: 4 more sheets: Data S6, Data S7, Data S8 , Data S9]
